# Supplementary material for: Anti-histone and anti-nucleosome rather than anti-dsDNA antibodies associate with IFN-induced biomarkers in Sudanese and Swedish SLE patients
Source: Rheumatology (Oxford). 2024 Mar 9;64(3):1170–8. doi: 10.1093/rheumatology/keae134 (PMC11879337; doi:10.1093/rheumatology/keae134)
Supplement: keae134_Supplementary_Data [file keae134_supplementary_data.zip]

Archive with 2 entries (1 files):
- keae134_Supplementary_Data/
- keae134_Supplementary_Data/rhe-23-2339-File004.xlsx
