# Supplementary material for: Anti-histone and anti-nucleosome rather than anti-dsDNA antibodies associate with IFN-induced biomarkers in Sudanese and Swedish SLE patients
Source: Rheumatology (Oxford). 2024 Mar 9;64(3):1170–8. doi: 10.1093/rheumatology/keae134 (PMC11879337; doi:10.1093/rheumatology/keae134)
Supplement: keae134_Supplementary_Data [file keae134_supplementary_data.zip › keae134_Supplementary_Data/rhe-23-2339-File004.xlsx]

## Sheet: Supp table definitions
Supplementary table S1		Protein assay list
Supplementary table S2a		Associations of the individual ANA specificities with all 72 proteins in Sudanese patients (full data for Table 1)
Supplementary table S2b		Mean difference and FDRP values for all 72 proteins among Sudanese patients vs. Controls (full data for Figure 1a)
Supplementary table S2c		Mean difference and FDRP values for all 72 proteins among Sudanese ANA positive patients vs. ANA negative (full data for Figure 1b)
Supplementary table S3a		Non parametric testing, protein associations with individual ANA in Sudanese patients
Supplementary table S3b		Non parametric testing, protein associations with ANA (that have significances from the respnse screening) in Sudanese patients
Supplementary table S3c		Non parametric testing, protein associations with individual ANA in Swedish patients
Supplementary table S4		Multiple regressions with adjustments for age and sex

## Sheet: Supp table S1
Protein	Abbreviation	Included in analysis
Adenosine deaminase	ADA	x
Artemin	ARTN
Axin-1	AXIN1	x
Beta-nerve growth factor	Beta-NGF
Caspase-8	CASP-8	x
C-C motif chemokine 3	CCL3	x
C-C motif chemokine 4	CCL4	x
C-C motif chemokine 19	CCL19	x
C-C motif chemokine 20	CCL20	x
C-C motif chemokine 23	CCL23	x
C-C motif chemokine 25	CCL25	x
C-C motif chemokine 28	CCL28	x
CD40L receptor	CD40	x
CUB domain-containing protein 1	CDCP1	x
C-X-C motif chemokine 1	CXCL1	x
C-X-C motif chemokine 5	CXCL5	x
C-X-C motif chemokine 6	CXCL6	x
C-X-C motif chemokine 9	CXCL9	x
C-X-C motif chemokine 10	CXCL10	x
C-X-C motif chemokine 11	CXCL11	x
Cystatin D	CST5	x
Eotaxin	CCL11	x
Eukaryotic translation initiation factor 4E-binding protein 1	4E-BP1	x
Fibroblast growth factor 21	FGF-21	x
Fibroblast growth factor 23	FGF-23
Fibroblast growth factor 5	FGF-5
Fms-related tyrosine kinase 3 ligand	Flt3L	x
Fractalkine	CX3CL1	x
Glial cell line-derived neurotrophic factor	GDNF
Hepatocyte growth factor	HGF	x
Interferon gamma	IFN-gamma	x
Interleukin-1 alpha	IL-1 alpha
Interleukin-2	IL-2
Interleukin-2 receptor subunit beta	IL-2RB
Interleukin-4	IL-4
Interleukin-5	IL5
Interleukin-6	IL6	x
Interleukin-7	IL-7	x
Interleukin-8	IL-8	x
Interleukin-10	IL10	x
Interleukin-10 receptor subunit alpha	IL-10RA
Interleukin-10 receptor subunit beta	IL-10RB	x
Interleukin-12 subunit beta	IL-12B	x
Interleukin-13	IL-13
Interleukin-15 receptor subunit alpha	IL-15RA	x
Interleukin-17A	IL-17A	x
Interleukin-17C	IL-17C	x
Interleukin-18	IL-18	x
Fibroblast growth factor 19	FGF-19	x
Delta and Notch-like epidermal growth factor-related Q8NFT8 receptor	DNER	x
Interleukin-18 receptor 1	IL-18R1	x
Programmed cell death 1 ligand 1	PD-L1	x
Interleukin-20	IL-20
Interleukin-20 receptor subunit alpha	IL-20RA
Interleukin-22 receptor subunit alpha-1	IL-22 RA1
Interleukin-24	IL-24
Interleukin-33	IL-33
Leukemia inhibitory factor	LIF
Leukemia inhibitory factor receptor	LIF-R	x
Macrophage colony-stimulating factor 1	CSF-1	x
Matrix metalloproteinase-1	MMP-1	x
Matrix metalloproteinase-10	MMP-10	x
Monocyte chemotactic protein 1	MCP-1	x
Monocyte chemotactic protein 2	MCP-2	x
Monocyte chemotactic protein 3	MCP-3	x
Monocyte chemotactic protein 4	MCP-4	x
Natural killer cell receptor 2B4	CD244	x
Neurotrophin-3	NT-3	x
Neurturin	NRTN
Oncostatin-M	OSM	x
Osteoprotegerin	OPG	x
Signaling lymphocytic activation molecule	SLAMF1	x
SIR2-like protein 2	SIRT2	x
STAM-binding protein	STAMBP	x
Stem cell factor	SCF	x
Sulfotransferase 1A1	ST1A1	x
Protein S100-A12	EN-RAGE	x
Latency-associated peptide transforming growth factor P01137 beta-1	LAP TGF-beta-1	x
T cell surface glycoprotein CD6 isoform	CD6	x
T-cell surface glycoprotein CD5	CD5	x
T-cell surface glycoprotein CD8 alpha chain	CD8A	x
Thymic stromal lymphopoietin	TSLP
TNF-beta	TNFB	x
TNF-related activation-induced cytokine	TRANCE	x
TNF-related apoptosis-inducing ligand	TRAIL	x
Transforming growth factor alpha	TGF-alpha	x
Tumor necrosis factor (Ligand) superfamily, member 12	TWEAK	x
Tumor necrosis factor	TNF	x
Tumor necrosis factor ligand superfamily member 14	TNFSF14	x
Tumor necrosis factor receptor superfamily member 9	TNFRSF9	x
Urokinase-type plasminogen activator	uPA	x
Vascular endothelial growth factor A	VEGF-A	x

## Sheet: Supp table S2a
protein	antibody	PValue	FDR PValue	RSquare
IL8	TRIM21 98% (Sudan-based cuttoff) (1/0)	0.0445005	0.348678	0.0436309
IL8	SSA60 98% (Sudan-based cuttoff) (1/0)	0.272283	0.67567	0.0132287
IL8	SSB 98% (Sudan-based cuttoff) (1/0)	0.0251692	0.255237	0.0538756
IL8	SM 98% (Sudan-based cuttoff) (1/0)	0.599437	0.902683	0.00304334
IL8	SMRNP 98% (Sudan-based cuttoff) (1/0)	0.94599	0.986257	5.07071e-05
IL8	U1RNP 98% (Sudan-based cuttoff) (1/0)	0.370091	0.752473	0.00883744
IL8	DSDNA 98% (Sudan-based cuttoff) (1/0)	0.432506	0.793531	0.00678432
IL8	RIBO 98% (Sudan-based cuttoff) (1/0)	0.735008	0.95005	0.00126506
IL8	HIS 98% (Sudan-based cuttoff) (1/0)	0.32245	0.722565	0.010759
IL8	PCNA 98% (Sudan-based cuttoff) (1/0)	0.222186	0.639377	0.0163311
VEGFA	TRIM21 98% (Sudan-based cuttoff) (1/0)	0.6967	0.93238	0.00167733
VEGFA	SSA60 98% (Sudan-based cuttoff) (1/0)	0.816537	0.959556	0.000594559
VEGFA	SSB 98% (Sudan-based cuttoff) (1/0)	0.0722434	0.456274	0.0350739
VEGFA	SM 98% (Sudan-based cuttoff) (1/0)	0.679755	0.925186	0.00188109
VEGFA	SMRNP 98% (Sudan-based cuttoff) (1/0)	0.917507	0.983043	0.00011853
VEGFA	U1RNP 98% (Sudan-based cuttoff) (1/0)	0.737961	0.95005	0.00123598
VEGFA	DSDNA 98% (Sudan-based cuttoff) (1/0)	0.836288	0.968384	0.000471723
VEGFA	RIBO 98% (Sudan-based cuttoff) (1/0)	0.45056	0.808985	0.00627012
VEGFA	HIS 98% (Sudan-based cuttoff) (1/0)	0.865514	0.975488	0.000316878
VEGFA	PCNA 98% (Sudan-based cuttoff) (1/0)	0.251686	0.667836	0.0144133
CD8A	TRIM21 98% (Sudan-based cuttoff) (1/0)	0.119357	0.511528	0.0264471
CD8A	SSA60 98% (Sudan-based cuttoff) (1/0)	0.582645	0.896866	0.00333116
CD8A	SSB 98% (Sudan-based cuttoff) (1/0)	0.647836	0.916379	0.00230272
CD8A	SM 98% (Sudan-based cuttoff) (1/0)	0.95622	0.988906	3.33003e-05
CD8A	SMRNP 98% (Sudan-based cuttoff) (1/0)	0.958689	0.988906	2.96464e-05
CD8A	U1RNP 98% (Sudan-based cuttoff) (1/0)	0.606618	0.905022	0.00292527
CD8A	DSDNA 98% (Sudan-based cuttoff) (1/0)	0.0846941	0.465766	0.0323101
CD8A	RIBO 98% (Sudan-based cuttoff) (1/0)	0.129612	0.514609	0.0250627
CD8A	HIS 98% (Sudan-based cuttoff) (1/0)	0.66543	0.921332	0.00206407
CD8A	PCNA 98% (Sudan-based cuttoff) (1/0)	0.561619	0.884827	0.00371576
MCP-3 (LOD 1.93766)	TRIM21 98% (Sudan-based cuttoff) (1/0)	0.0362349	0.322088	0.0473069
MCP-3 (LOD 1.93766)	SSA60 98% (Sudan-based cuttoff) (1/0)	0.0853904	0.465766	0.0321685
MCP-3 (LOD 1.93766)	SSB 98% (Sudan-based cuttoff) (1/0)	0.0852035	0.465766	0.0322064
MCP-3 (LOD 1.93766)	SM 98% (Sudan-based cuttoff) (1/0)	0.00340899	0.0960832	0.0903911
MCP-3 (LOD 1.93766)	SMRNP 98% (Sudan-based cuttoff) (1/0)	0.0426943	0.348678	0.0443703
MCP-3 (LOD 1.93766)	U1RNP 98% (Sudan-based cuttoff) (1/0)	0.00267373	0.0916707	0.0948344
MCP-3 (LOD 1.93766)	DSDNA 98% (Sudan-based cuttoff) (1/0)	0.00190658	0.0762633	0.10101
MCP-3 (LOD 1.93766)	RIBO 98% (Sudan-based cuttoff) (1/0)	0.00216928	0.0796973	0.0986541
MCP-3 (LOD 1.93766)	HIS 98% (Sudan-based cuttoff) (1/0)	1.02552e-06	0.000369186	0.231894
MCP-3 (LOD 1.93766)	PCNA 98% (Sudan-based cuttoff) (1/0)	0.170327	0.57969	0.0205593
CDCP1	TRIM21 98% (Sudan-based cuttoff) (1/0)	0.500019	0.840867	0.00501377
CDCP1	SSA60 98% (Sudan-based cuttoff) (1/0)	0.636177	0.907025	0.00246958
CDCP1	SSB 98% (Sudan-based cuttoff) (1/0)	0.107519	0.496243	0.0282157
CDCP1	SM 98% (Sudan-based cuttoff) (1/0)	0.980601	0.997221	6.53287e-06
CDCP1	SMRNP 98% (Sudan-based cuttoff) (1/0)	0.733603	0.95005	0.00127904
CDCP1	U1RNP 98% (Sudan-based cuttoff) (1/0)	0.76049	0.95005	0.00102626
CDCP1	DSDNA 98% (Sudan-based cuttoff) (1/0)	0.805251	0.957242	0.000671483
CDCP1	RIBO 98% (Sudan-based cuttoff) (1/0)	0.326389	0.723077	0.0105861
CDCP1	HIS 98% (Sudan-based cuttoff) (1/0)	0.302018	0.696965	0.0117016
CDCP1	PCNA 98% (Sudan-based cuttoff) (1/0)	0.242215	0.650726	0.0149983
CD244	TRIM21 98% (Sudan-based cuttoff) (1/0)	0.0316171	0.295641	0.0497577
CD244	SSA60 98% (Sudan-based cuttoff) (1/0)	0.37937	0.761199	0.00850206
CD244	SSB 98% (Sudan-based cuttoff) (1/0)	0.993932	0.999703	6.39084e-07
CD244	SM 98% (Sudan-based cuttoff) (1/0)	0.12916	0.514609	0.0251212
CD244	SMRNP 98% (Sudan-based cuttoff) (1/0)	0.429755	0.793531	0.00686554
CD244	U1RNP 98% (Sudan-based cuttoff) (1/0)	0.144784	0.531477	0.0232212
CD244	DSDNA 98% (Sudan-based cuttoff) (1/0)	0.588711	0.899457	0.00322526
CD244	RIBO 98% (Sudan-based cuttoff) (1/0)	0.940715	0.986257	6.11148e-05
CD244	HIS 98% (Sudan-based cuttoff) (1/0)	0.552428	0.880731	0.00389273
CD244	PCNA 98% (Sudan-based cuttoff) (1/0)	0.664754	0.921332	0.00207295
IL7	TRIM21 98% (Sudan-based cuttoff) (1/0)	0.715115	0.941285	0.00147096
IL7	SSA60 98% (Sudan-based cuttoff) (1/0)	0.953619	0.987921	3.73795e-05
IL7	SSB 98% (Sudan-based cuttoff) (1/0)	0.10086	0.496243	0.0293058
IL7	SM 98% (Sudan-based cuttoff) (1/0)	0.177802	0.581898	0.0198647
IL7	SMRNP 98% (Sudan-based cuttoff) (1/0)	0.325395	0.723077	0.0106295
IL7	U1RNP 98% (Sudan-based cuttoff) (1/0)	0.361377	0.751999	0.00916312
IL7	DSDNA 98% (Sudan-based cuttoff) (1/0)	0.218626	0.63729	0.0165829
IL7	RIBO 98% (Sudan-based cuttoff) (1/0)	0.402246	0.777872	0.00772238
IL7	HIS 98% (Sudan-based cuttoff) (1/0)	0.736899	0.95005	0.0012464
IL7	PCNA 98% (Sudan-based cuttoff) (1/0)	0.885628	0.975488	0.000228582
OPG	TRIM21 98% (Sudan-based cuttoff) (1/0)	0.560265	0.884827	0.00374148
OPG	SSA60 98% (Sudan-based cuttoff) (1/0)	0.943698	0.986257	5.51089e-05
OPG	SSB 98% (Sudan-based cuttoff) (1/0)	0.699285	0.93238	0.00164742
OPG	SM 98% (Sudan-based cuttoff) (1/0)	0.849057	0.973441	0.000400162
OPG	SMRNP 98% (Sudan-based cuttoff) (1/0)	0.910312	0.981362	0.000140196
OPG	U1RNP 98% (Sudan-based cuttoff) (1/0)	0.950395	0.986257	4.27632e-05
OPG	DSDNA 98% (Sudan-based cuttoff) (1/0)	0.0924375	0.479091	0.030801
OPG	RIBO 98% (Sudan-based cuttoff) (1/0)	0.949784	0.986257	4.38235e-05
OPG	HIS 98% (Sudan-based cuttoff) (1/0)	0.532434	0.861466	0.00429723
OPG	PCNA 98% (Sudan-based cuttoff) (1/0)	0.999043	0.999703	1.59121e-08
LAP TGF-beta-1	TRIM21 98% (Sudan-based cuttoff) (1/0)	0.615199	0.905022	0.00278804
LAP TGF-beta-1	SSA60 98% (Sudan-based cuttoff) (1/0)	0.504544	0.840867	0.004909
LAP TGF-beta-1	SSB 98% (Sudan-based cuttoff) (1/0)	0.10745	0.496243	0.0282267
LAP TGF-beta-1	SM 98% (Sudan-based cuttoff) (1/0)	0.324797	0.723077	0.0106556
LAP TGF-beta-1	SMRNP 98% (Sudan-based cuttoff) (1/0)	0.797507	0.957242	0.000727137
LAP TGF-beta-1	U1RNP 98% (Sudan-based cuttoff) (1/0)	0.802485	0.957242	0.000691092
LAP TGF-beta-1	DSDNA 98% (Sudan-based cuttoff) (1/0)	0.407472	0.783727	0.00755311
LAP TGF-beta-1	RIBO 98% (Sudan-based cuttoff) (1/0)	0.511623	0.845879	0.00474824
LAP TGF-beta-1	HIS 98% (Sudan-based cuttoff) (1/0)	0.600978	0.902683	0.00301775
LAP TGF-beta-1	PCNA 98% (Sudan-based cuttoff) (1/0)	0.351127	0.747896	0.00956024
uPA	TRIM21 98% (Sudan-based cuttoff) (1/0)	0.91404	0.981557	0.000128739
uPA	SSA60 98% (Sudan-based cuttoff) (1/0)	0.788257	0.953857	0.000796711
uPA	SSB 98% (Sudan-based cuttoff) (1/0)	0.131533	0.514696	0.0248167
uPA	SM 98% (Sudan-based cuttoff) (1/0)	0.575113	0.895188	0.00346577
uPA	SMRNP 98% (Sudan-based cuttoff) (1/0)	0.809667	0.957242	0.000640795
uPA	U1RNP 98% (Sudan-based cuttoff) (1/0)	0.371011	0.752473	0.00880367
uPA	DSDNA 98% (Sudan-based cuttoff) (1/0)	0.563232	0.88543	0.00368528
uPA	RIBO 98% (Sudan-based cuttoff) (1/0)	0.00913369	0.134209	0.0723453
uPA	HIS 98% (Sudan-based cuttoff) (1/0)	0.866058	0.975488	0.000314296
uPA	PCNA 98% (Sudan-based cuttoff) (1/0)	0.787402	0.953857	0.000803319
IL6 (LOD 2.75738)	TRIM21 98% (Sudan-based cuttoff) (1/0)	0.0197575	0.210101	0.0582663
IL6 (LOD 2.75738)	SSA60 98% (Sudan-based cuttoff) (1/0)	0.234671	0.639812	0.0154843
IL6 (LOD 2.75738)	SSB 98% (Sudan-based cuttoff) (1/0)	0.972554	0.993247	1.30795e-05
IL6 (LOD 2.75738)	SM 98% (Sudan-based cuttoff) (1/0)	0.390593	0.770485	0.00811146
IL6 (LOD 2.75738)	SMRNP 98% (Sudan-based cuttoff) (1/0)	0.249514	0.665371	0.014545
IL6 (LOD 2.75738)	U1RNP 98% (Sudan-based cuttoff) (1/0)	0.0065667	0.115181	0.0783863
IL6 (LOD 2.75738)	DSDNA 98% (Sudan-based cuttoff) (1/0)	0.116181	0.507893	0.0269022
IL6 (LOD 2.75738)	RIBO 98% (Sudan-based cuttoff) (1/0)	0.00978216	0.140863	0.0710903
IL6 (LOD 2.75738)	HIS 98% (Sudan-based cuttoff) (1/0)	0.0176996	0.202281	0.0602666
IL6 (LOD 2.75738)	PCNA 98% (Sudan-based cuttoff) (1/0)	0.611256	0.905022	0.00285058
IL-17C (LOD 2.25487)	TRIM21 98% (Sudan-based cuttoff) (1/0)	0.145173	0.531477	0.0231769
IL-17C (LOD 2.25487)	SSA60 98% (Sudan-based cuttoff) (1/0)	0.116687	0.507893	0.0268287
IL-17C (LOD 2.25487)	SSB 98% (Sudan-based cuttoff) (1/0)	0.852456	0.973583	0.000382136
IL-17C (LOD 2.25487)	SM 98% (Sudan-based cuttoff) (1/0)	0.0716919	0.456274	0.0352078
IL-17C (LOD 2.25487)	SMRNP 98% (Sudan-based cuttoff) (1/0)	0.0143112	0.177656	0.0641387
IL-17C (LOD 2.25487)	U1RNP 98% (Sudan-based cuttoff) (1/0)	0.0279713	0.268158	0.0519672
IL-17C (LOD 2.25487)	DSDNA 98% (Sudan-based cuttoff) (1/0)	0.011686	0.155813	0.067839
IL-17C (LOD 2.25487)	RIBO 98% (Sudan-based cuttoff) (1/0)	0.00464374	0.0970713	0.0847324
IL-17C (LOD 2.25487)	HIS 98% (Sudan-based cuttoff) (1/0)	0.115983	0.507893	0.026931
IL-17C (LOD 2.25487)	PCNA 98% (Sudan-based cuttoff) (1/0)	0.0356392	0.32198	0.0476044
MCP-1	TRIM21 98% (Sudan-based cuttoff) (1/0)	0.0338599	0.312553	0.0485245
MCP-1	SSA60 98% (Sudan-based cuttoff) (1/0)	0.202681	0.611739	0.0177729
MCP-1	SSB 98% (Sudan-based cuttoff) (1/0)	0.230156	0.639812	0.0157842
MCP-1	SM 98% (Sudan-based cuttoff) (1/0)	0.0604117	0.406509	0.0382113
MCP-1	SMRNP 98% (Sudan-based cuttoff) (1/0)	0.00288266	0.0929616	0.0934588
MCP-1	U1RNP 98% (Sudan-based cuttoff) (1/0)	0.00296961	0.0929616	0.0929154
MCP-1	DSDNA 98% (Sudan-based cuttoff) (1/0)	0.0553733	0.392628	0.0397485
MCP-1	RIBO 98% (Sudan-based cuttoff) (1/0)	0.000701136	0.0419718	0.119187
MCP-1	HIS 98% (Sudan-based cuttoff) (1/0)	9.18115e-05	0.0165261	0.155511
MCP-1	PCNA 98% (Sudan-based cuttoff) (1/0)	0.0267925	0.260683	0.0527452
IL-17A (LOD 3.04967)	TRIM21 98% (Sudan-based cuttoff) (1/0)	0.0561677	0.392628	0.0394967
IL-17A (LOD 3.04967)	SSA60 98% (Sudan-based cuttoff) (1/0)	0.0925773	0.479091	0.030775
IL-17A (LOD 3.04967)	SSB 98% (Sudan-based cuttoff) (1/0)	0.988339	0.999703	2.36032e-06
IL-17A (LOD 3.04967)	SM 98% (Sudan-based cuttoff) (1/0)	0.0738731	0.457378	0.0346847
IL-17A (LOD 3.04967)	SMRNP 98% (Sudan-based cuttoff) (1/0)	0.144555	0.531477	0.0232474
IL-17A (LOD 3.04967)	U1RNP 98% (Sudan-based cuttoff) (1/0)	0.0394842	0.342571	0.0457677
IL-17A (LOD 3.04967)	DSDNA 98% (Sudan-based cuttoff) (1/0)	0.471136	0.827361	0.0057217
IL-17A (LOD 3.04967)	RIBO 98% (Sudan-based cuttoff) (1/0)	0.617922	0.905022	0.00274534
IL-17A (LOD 3.04967)	HIS 98% (Sudan-based cuttoff) (1/0)	0.344167	0.744145	0.0098389
IL-17A (LOD 3.04967)	PCNA 98% (Sudan-based cuttoff) (1/0)	0.870508	0.975488	0.000293582
CXCL11	TRIM21 98% (Sudan-based cuttoff) (1/0)	0.176322	0.57969	0.0199996
CXCL11	SSA60 98% (Sudan-based cuttoff) (1/0)	0.408191	0.783727	0.00753006
CXCL11	SSB 98% (Sudan-based cuttoff) (1/0)	0.0763104	0.457378	0.0341191
CXCL11	SM 98% (Sudan-based cuttoff) (1/0)	0.00373657	0.0960832	0.0887119
CXCL11	SMRNP 98% (Sudan-based cuttoff) (1/0)	0.0435249	0.348678	0.0440263
CXCL11	U1RNP 98% (Sudan-based cuttoff) (1/0)	0.0198429	0.210101	0.0581879
CXCL11	DSDNA 98% (Sudan-based cuttoff) (1/0)	0.148354	0.537328	0.0228189
CXCL11	RIBO 98% (Sudan-based cuttoff) (1/0)	0.180822	0.58645	0.0195935
CXCL11	HIS 98% (Sudan-based cuttoff) (1/0)	0.200638	0.611739	0.0179332
CXCL11	PCNA 98% (Sudan-based cuttoff) (1/0)	0.748494	0.95005	0.00113526
AXIN1 (LOD 1.85259)	TRIM21 98% (Sudan-based cuttoff) (1/0)	0.775886	0.953857	0.000895109
AXIN1 (LOD 1.85259)	SSA60 98% (Sudan-based cuttoff) (1/0)	0.832306	0.968296	0.000495292
AXIN1 (LOD 1.85259)	SSB 98% (Sudan-based cuttoff) (1/0)	0.125695	0.514609	0.0255768
AXIN1 (LOD 1.85259)	SM 98% (Sudan-based cuttoff) (1/0)	0.314425	0.716411	0.0111198
AXIN1 (LOD 1.85259)	SMRNP 98% (Sudan-based cuttoff) (1/0)	0.425967	0.793531	0.00697867
AXIN1 (LOD 1.85259)	U1RNP 98% (Sudan-based cuttoff) (1/0)	0.871409	0.975488	0.000289473
AXIN1 (LOD 1.85259)	DSDNA 98% (Sudan-based cuttoff) (1/0)	0.340763	0.743482	0.00997797
AXIN1 (LOD 1.85259)	RIBO 98% (Sudan-based cuttoff) (1/0)	0.6493	0.916379	0.00228225
AXIN1 (LOD 1.85259)	HIS 98% (Sudan-based cuttoff) (1/0)	0.862606	0.975488	0.000330871
AXIN1 (LOD 1.85259)	PCNA 98% (Sudan-based cuttoff) (1/0)	0.439809	0.795635	0.00657243
TRAIL	TRIM21 98% (Sudan-based cuttoff) (1/0)	0.817825	0.959556	0.000586093
TRAIL	SSA60 98% (Sudan-based cuttoff) (1/0)	0.367114	0.752066	0.00894752
TRAIL	SSB 98% (Sudan-based cuttoff) (1/0)	0.0188484	0.208782	0.0591226
TRAIL	SM 98% (Sudan-based cuttoff) (1/0)	0.103238	0.496243	0.0289078
TRAIL	SMRNP 98% (Sudan-based cuttoff) (1/0)	0.227736	0.639377	0.0159479
TRAIL	U1RNP 98% (Sudan-based cuttoff) (1/0)	0.947606	0.986257	4.77128e-05
TRAIL	DSDNA 98% (Sudan-based cuttoff) (1/0)	0.0151477	0.184854	0.0631027
TRAIL	RIBO 98% (Sudan-based cuttoff) (1/0)	0.0155432	0.186519	0.0626328
TRAIL	HIS 98% (Sudan-based cuttoff) (1/0)	0.739075	0.95005	0.0012251
TRAIL	PCNA 98% (Sudan-based cuttoff) (1/0)	0.0775001	0.457378	0.0338499
CXCL9	TRIM21 98% (Sudan-based cuttoff) (1/0)	0.0695977	0.448257	0.0357261
CXCL9	SSA60 98% (Sudan-based cuttoff) (1/0)	0.29261	0.684023	0.0121635
CXCL9	SSB 98% (Sudan-based cuttoff) (1/0)	0.470901	0.827361	0.00572776
CXCL9	SM 98% (Sudan-based cuttoff) (1/0)	0.570921	0.891677	0.00354221
CXCL9	SMRNP 98% (Sudan-based cuttoff) (1/0)	0.431881	0.793531	0.0068027
CXCL9	U1RNP 98% (Sudan-based cuttoff) (1/0)	0.0938219	0.479091	0.0305454
CXCL9	DSDNA 98% (Sudan-based cuttoff) (1/0)	0.382255	0.761199	0.00840013
CXCL9	RIBO 98% (Sudan-based cuttoff) (1/0)	0.142386	0.531182	0.0234977
CXCL9	HIS 98% (Sudan-based cuttoff) (1/0)	0.122688	0.514609	0.0259835
CXCL9	PCNA 98% (Sudan-based cuttoff) (1/0)	0.126723	0.514609	0.0254402
CST5	TRIM21 98% (Sudan-based cuttoff) (1/0)	0.898874	0.981108	0.000178439
CST5	SSA60 98% (Sudan-based cuttoff) (1/0)	0.134213	0.519533	0.0244802
CST5	SSB 98% (Sudan-based cuttoff) (1/0)	0.203157	0.611739	0.0177358
CST5	SM 98% (Sudan-based cuttoff) (1/0)	0.691436	0.929781	0.00173918
CST5	SMRNP 98% (Sudan-based cuttoff) (1/0)	0.910486	0.981362	0.000139651
CST5	U1RNP 98% (Sudan-based cuttoff) (1/0)	0.233386	0.639812	0.015569
CST5	DSDNA 98% (Sudan-based cuttoff) (1/0)	0.628561	0.905022	0.00258244
CST5	RIBO 98% (Sudan-based cuttoff) (1/0)	0.8523	0.973583	0.000382956
CST5	HIS 98% (Sudan-based cuttoff) (1/0)	0.421792	0.79086	0.00710508
CST5	PCNA 98% (Sudan-based cuttoff) (1/0)	0.110566	0.503845	0.027741
OSM	TRIM21 98% (Sudan-based cuttoff) (1/0)	0.781311	0.953857	0.000851207
OSM	SSA60 98% (Sudan-based cuttoff) (1/0)	0.668373	0.921332	0.00202567
OSM	SSB 98% (Sudan-based cuttoff) (1/0)	0.174858	0.57969	0.0201343
OSM	SM 98% (Sudan-based cuttoff) (1/0)	0.116144	0.507893	0.0269076
OSM	SMRNP 98% (Sudan-based cuttoff) (1/0)	0.00867544	0.130846	0.0732873
OSM	U1RNP 98% (Sudan-based cuttoff) (1/0)	0.200282	0.611739	0.0179613
OSM	DSDNA 98% (Sudan-based cuttoff) (1/0)	0.101815	0.496243	0.0291447
OSM	RIBO 98% (Sudan-based cuttoff) (1/0)	0.197183	0.611739	0.0182088
OSM	HIS 98% (Sudan-based cuttoff) (1/0)	0.616797	0.905022	0.00276293
OSM	PCNA 98% (Sudan-based cuttoff) (1/0)	0.659174	0.9202	0.00214714
CXCL1	TRIM21 98% (Sudan-based cuttoff) (1/0)	0.139292	0.527845	0.0238621
CXCL1	SSA60 98% (Sudan-based cuttoff) (1/0)	0.419019	0.788785	0.00719008
CXCL1	SSB 98% (Sudan-based cuttoff) (1/0)	0.0136298	0.173566	0.065029
CXCL1	SM 98% (Sudan-based cuttoff) (1/0)	0.688957	0.928931	0.00176875
CXCL1	SMRNP 98% (Sudan-based cuttoff) (1/0)	0.653164	0.918512	0.00222879
CXCL1	U1RNP 98% (Sudan-based cuttoff) (1/0)	0.59586	0.902683	0.00310325
CXCL1	DSDNA 98% (Sudan-based cuttoff) (1/0)	0.504206	0.840867	0.00491677
CXCL1	RIBO 98% (Sudan-based cuttoff) (1/0)	0.601789	0.902683	0.00300434
CXCL1	HIS 98% (Sudan-based cuttoff) (1/0)	0.051465	0.383106	0.0410449
CXCL1	PCNA 98% (Sudan-based cuttoff) (1/0)	0.949571	0.986257	4.41973e-05
CCL4	TRIM21 98% (Sudan-based cuttoff) (1/0)	0.594923	0.902683	0.00311906
CCL4	SSA60 98% (Sudan-based cuttoff) (1/0)	0.659477	0.9202	0.00214308
CCL4	SSB 98% (Sudan-based cuttoff) (1/0)	0.136847	0.524095	0.0241565
CCL4	SM 98% (Sudan-based cuttoff) (1/0)	0.679653	0.925186	0.00188236
CCL4	SMRNP 98% (Sudan-based cuttoff) (1/0)	0.936083	0.986257	7.10577e-05
CCL4	U1RNP 98% (Sudan-based cuttoff) (1/0)	0.41155	0.785985	0.00742319
CCL4	DSDNA 98% (Sudan-based cuttoff) (1/0)	0.179294	0.584126	0.0197301
CCL4	RIBO 98% (Sudan-based cuttoff) (1/0)	0.215978	0.63471	0.0167734
CCL4	HIS 98% (Sudan-based cuttoff) (1/0)	0.00692862	0.115181	0.0774037
CCL4	PCNA 98% (Sudan-based cuttoff) (1/0)	0.200777	0.611739	0.0179223
CD6	TRIM21 98% (Sudan-based cuttoff) (1/0)	0.127857	0.514609	0.0252909
CD6	SSA60 98% (Sudan-based cuttoff) (1/0)	0.997383	0.999703	1.18878e-07
CD6	SSB 98% (Sudan-based cuttoff) (1/0)	0.757418	0.95005	0.0010536
CD6	SM 98% (Sudan-based cuttoff) (1/0)	0.36067	0.751999	0.00919003
CD6	SMRNP 98% (Sudan-based cuttoff) (1/0)	0.0949761	0.481569	0.0303354
CD6	U1RNP 98% (Sudan-based cuttoff) (1/0)	0.271267	0.67567	0.0132845
CD6	DSDNA 98% (Sudan-based cuttoff) (1/0)	0.176199	0.57969	0.0200109
CD6	RIBO 98% (Sudan-based cuttoff) (1/0)	0.39632	0.777872	0.00791821
CD6	HIS 98% (Sudan-based cuttoff) (1/0)	0.503058	0.840867	0.00494322
CD6	PCNA 98% (Sudan-based cuttoff) (1/0)	0.965006	0.990328	2.12681e-05
SCF	TRIM21 98% (Sudan-based cuttoff) (1/0)	0.00492896	0.0970713	0.0836407
SCF	SSA60 98% (Sudan-based cuttoff) (1/0)	0.0167738	0.197985	0.0612447
SCF	SSB 98% (Sudan-based cuttoff) (1/0)	0.6311	0.905022	0.00254448
SCF	SM 98% (Sudan-based cuttoff) (1/0)	0.0185078	0.208213	0.0594542
SCF	SMRNP 98% (Sudan-based cuttoff) (1/0)	0.159651	0.562489	0.0216136
SCF	U1RNP 98% (Sudan-based cuttoff) (1/0)	0.00417606	0.0970713	0.0866762
SCF	DSDNA 98% (Sudan-based cuttoff) (1/0)	0.00151543	0.0681942	0.105196
SCF	RIBO 98% (Sudan-based cuttoff) (1/0)	0.0110216	0.152607	0.0689087
SCF	HIS 98% (Sudan-based cuttoff) (1/0)	8.65978e-07	0.000369186	0.234651
SCF	PCNA 98% (Sudan-based cuttoff) (1/0)	0.277105	0.67567	0.0129672
IL18	TRIM21 98% (Sudan-based cuttoff) (1/0)	0.318566	0.722565	0.0109321
IL18	SSA60 98% (Sudan-based cuttoff) (1/0)	0.382638	0.761199	0.00838667
IL18	SSB 98% (Sudan-based cuttoff) (1/0)	0.996504	0.999703	2.12089e-07
IL18	SM 98% (Sudan-based cuttoff) (1/0)	0.799623	0.957242	0.000711692
IL18	SMRNP 98% (Sudan-based cuttoff) (1/0)	0.964663	0.990328	2.16874e-05
IL18	U1RNP 98% (Sudan-based cuttoff) (1/0)	0.737086	0.95005	0.00124455
IL18	DSDNA 98% (Sudan-based cuttoff) (1/0)	0.599432	0.902683	0.00304341
IL18	RIBO 98% (Sudan-based cuttoff) (1/0)	0.497397	0.840867	0.00507522
IL18	HIS 98% (Sudan-based cuttoff) (1/0)	0.464679	0.823248	0.00588967
IL18	PCNA 98% (Sudan-based cuttoff) (1/0)	0.803092	0.957242	0.000686762
SLAMF1 (LOD 2.60413)	TRIM21 98% (Sudan-based cuttoff) (1/0)	0.751983	0.95005	0.00110294
SLAMF1 (LOD 2.60413)	SSA60 98% (Sudan-based cuttoff) (1/0)	0.778703	0.953857	0.000872164
SLAMF1 (LOD 2.60413)	SSB 98% (Sudan-based cuttoff) (1/0)	0.604669	0.905022	0.00295702
SLAMF1 (LOD 2.60413)	SM 98% (Sudan-based cuttoff) (1/0)	0.353069	0.747896	0.00948381
SLAMF1 (LOD 2.60413)	SMRNP 98% (Sudan-based cuttoff) (1/0)	0.276013	0.67567	0.0130259
SLAMF1 (LOD 2.60413)	U1RNP 98% (Sudan-based cuttoff) (1/0)	0.054822	0.392628	0.0399255
SLAMF1 (LOD 2.60413)	DSDNA 98% (Sudan-based cuttoff) (1/0)	0.204499	0.611739	0.0176318
SLAMF1 (LOD 2.60413)	RIBO 98% (Sudan-based cuttoff) (1/0)	0.0137406	0.173566	0.0648811
SLAMF1 (LOD 2.60413)	HIS 98% (Sudan-based cuttoff) (1/0)	0.000162934	0.0234626	0.14536
SLAMF1 (LOD 2.60413)	PCNA 98% (Sudan-based cuttoff) (1/0)	0.496322	0.840867	0.00510059
TGF-alpha	TRIM21 98% (Sudan-based cuttoff) (1/0)	0.93007	0.986257	8.50928e-05
TGF-alpha	SSA60 98% (Sudan-based cuttoff) (1/0)	0.479449	0.832058	0.00551081
TGF-alpha	SSB 98% (Sudan-based cuttoff) (1/0)	0.100279	0.496243	0.0294046
TGF-alpha	SM 98% (Sudan-based cuttoff) (1/0)	0.0861146	0.466184	0.0320225
TGF-alpha	SMRNP 98% (Sudan-based cuttoff) (1/0)	0.00337311	0.0960832	0.0905847
TGF-alpha	U1RNP 98% (Sudan-based cuttoff) (1/0)	0.0898687	0.475775	0.0312862
TGF-alpha	DSDNA 98% (Sudan-based cuttoff) (1/0)	0.253221	0.667836	0.014321
TGF-alpha	RIBO 98% (Sudan-based cuttoff) (1/0)	0.105504	0.496243	0.0285378
TGF-alpha	HIS 98% (Sudan-based cuttoff) (1/0)	0.329808	0.726183	0.0104383
TGF-alpha	PCNA 98% (Sudan-based cuttoff) (1/0)	0.479589	0.832058	0.00550731
MCP-4	TRIM21 98% (Sudan-based cuttoff) (1/0)	0.631528	0.905022	0.00253811
MCP-4	SSA60 98% (Sudan-based cuttoff) (1/0)	0.348107	0.747896	0.00968021
MCP-4	SSB 98% (Sudan-based cuttoff) (1/0)	0.0617647	0.411765	0.0378213
MCP-4	SM 98% (Sudan-based cuttoff) (1/0)	0.399883	0.777872	0.00779996
MCP-4	SMRNP 98% (Sudan-based cuttoff) (1/0)	0.445581	0.802046	0.00640873
MCP-4	U1RNP 98% (Sudan-based cuttoff) (1/0)	0.522905	0.850482	0.00449983
MCP-4	DSDNA 98% (Sudan-based cuttoff) (1/0)	0.414616	0.787847	0.00732677
MCP-4	RIBO 98% (Sudan-based cuttoff) (1/0)	0.435357	0.793531	0.00670097
MCP-4	HIS 98% (Sudan-based cuttoff) (1/0)	0.145418	0.531477	0.023149
MCP-4	PCNA 98% (Sudan-based cuttoff) (1/0)	0.957979	0.988906	3.06755e-05
CCL11	TRIM21 98% (Sudan-based cuttoff) (1/0)	0.578275	0.895188	0.00340884
CCL11	SSA60 98% (Sudan-based cuttoff) (1/0)	0.255338	0.66852	0.0141948
CCL11	SSB 98% (Sudan-based cuttoff) (1/0)	0.398524	0.777872	0.00784489
CCL11	SM 98% (Sudan-based cuttoff) (1/0)	0.518269	0.850429	0.00460077
CCL11	SMRNP 98% (Sudan-based cuttoff) (1/0)	0.712195	0.940881	0.00150266
CCL11	U1RNP 98% (Sudan-based cuttoff) (1/0)	0.879237	0.975488	0.000255043
CCL11	DSDNA 98% (Sudan-based cuttoff) (1/0)	0.809099	0.957242	0.000644698
CCL11	RIBO 98% (Sudan-based cuttoff) (1/0)	0.469882	0.827361	0.00575402
CCL11	HIS 98% (Sudan-based cuttoff) (1/0)	0.13775	0.524761	0.0240471
CCL11	PCNA 98% (Sudan-based cuttoff) (1/0)	0.883068	0.975488	0.000239004
TNFSF14	TRIM21 98% (Sudan-based cuttoff) (1/0)	0.888551	0.976728	0.000216975
TNFSF14	SSA60 98% (Sudan-based cuttoff) (1/0)	0.535408	0.864041	0.00423532
TNFSF14	SSB 98% (Sudan-based cuttoff) (1/0)	0.00800191	0.128031	0.0747666
TNFSF14	SM 98% (Sudan-based cuttoff) (1/0)	0.79299	0.95637	0.000760689
TNFSF14	SMRNP 98% (Sudan-based cuttoff) (1/0)	0.22751	0.639377	0.0159633
TNFSF14	U1RNP 98% (Sudan-based cuttoff) (1/0)	0.643322	0.913455	0.00236647
TNFSF14	DSDNA 98% (Sudan-based cuttoff) (1/0)	0.892812	0.977003	0.000200603
TNFSF14	RIBO 98% (Sudan-based cuttoff) (1/0)	0.784365	0.953857	0.000827009
TNFSF14	HIS 98% (Sudan-based cuttoff) (1/0)	0.962171	0.990328	2.48566e-05
TNFSF14	PCNA 98% (Sudan-based cuttoff) (1/0)	0.280659	0.67567	0.0127781
MMP-1	TRIM21 98% (Sudan-based cuttoff) (1/0)	0.623398	0.905022	0.00266072
MMP-1	SSA60 98% (Sudan-based cuttoff) (1/0)	0.875789	0.975488	0.000269936
MMP-1	SSB 98% (Sudan-based cuttoff) (1/0)	0.0804651	0.465766	0.0331977
MMP-1	SM 98% (Sudan-based cuttoff) (1/0)	0.220805	0.639377	0.0164281
MMP-1	SMRNP 98% (Sudan-based cuttoff) (1/0)	0.619206	0.905022	0.00272535
MMP-1	U1RNP 98% (Sudan-based cuttoff) (1/0)	0.735253	0.95005	0.00126264
MMP-1	DSDNA 98% (Sudan-based cuttoff) (1/0)	0.264221	0.67567	0.0136788
MMP-1	RIBO 98% (Sudan-based cuttoff) (1/0)	0.686558	0.928931	0.00179766
MMP-1	HIS 98% (Sudan-based cuttoff) (1/0)	0.811848	0.958246	0.000625921
MMP-1	PCNA 98% (Sudan-based cuttoff) (1/0)	0.434055	0.793531	0.00673894
LIF-R	TRIM21 98% (Sudan-based cuttoff) (1/0)	0.274852	0.67567	0.0130887
LIF-R	SSA60 98% (Sudan-based cuttoff) (1/0)	0.136298	0.524095	0.0242233
LIF-R	SSB 98% (Sudan-based cuttoff) (1/0)	0.886069	0.975488	0.000226814
LIF-R	SM 98% (Sudan-based cuttoff) (1/0)	0.365687	0.752066	0.00900071
LIF-R	SMRNP 98% (Sudan-based cuttoff) (1/0)	0.414714	0.787847	0.0073237
LIF-R	U1RNP 98% (Sudan-based cuttoff) (1/0)	0.966945	0.990328	1.89747e-05
LIF-R	DSDNA 98% (Sudan-based cuttoff) (1/0)	0.358952	0.751294	0.00925569
LIF-R	RIBO 98% (Sudan-based cuttoff) (1/0)	0.383653	0.761199	0.00835111
LIF-R	HIS 98% (Sudan-based cuttoff) (1/0)	0.268588	0.67567	0.0134329
LIF-R	PCNA 98% (Sudan-based cuttoff) (1/0)	0.485772	0.83474	0.00535432
FGF-21 (LOD 2.58067)	TRIM21 98% (Sudan-based cuttoff) (1/0)	0.762622	0.95005	0.00100752
FGF-21 (LOD 2.58067)	SSA60 98% (Sudan-based cuttoff) (1/0)	0.173884	0.57969	0.0202246
FGF-21 (LOD 2.58067)	SSB 98% (Sudan-based cuttoff) (1/0)	0.280136	0.67567	0.0128058
FGF-21 (LOD 2.58067)	SM 98% (Sudan-based cuttoff) (1/0)	0.913905	0.981557	0.000129146
FGF-21 (LOD 2.58067)	SMRNP 98% (Sudan-based cuttoff) (1/0)	0.914757	0.981557	0.000126595
FGF-21 (LOD 2.58067)	U1RNP 98% (Sudan-based cuttoff) (1/0)	0.0585726	0.40043	0.0387564
FGF-21 (LOD 2.58067)	DSDNA 98% (Sudan-based cuttoff) (1/0)	0.525824	0.852687	0.00443707
FGF-21 (LOD 2.58067)	RIBO 98% (Sudan-based cuttoff) (1/0)	0.87041	0.975488	0.000294028
FGF-21 (LOD 2.58067)	HIS 98% (Sudan-based cuttoff) (1/0)	0.098132	0.49066	0.0297749
FGF-21 (LOD 2.58067)	PCNA 98% (Sudan-based cuttoff) (1/0)	0.285226	0.677837	0.0125394
CCL19	TRIM21 98% (Sudan-based cuttoff) (1/0)	0.0266645	0.260683	0.0528317
CCL19	SSA60 98% (Sudan-based cuttoff) (1/0)	0.0744912	0.457378	0.0345394
CCL19	SSB 98% (Sudan-based cuttoff) (1/0)	0.0195176	0.210101	0.0584883
CCL19	SM 98% (Sudan-based cuttoff) (1/0)	0.00703882	0.115181	0.0771147
CCL19	SMRNP 98% (Sudan-based cuttoff) (1/0)	0.00423895	0.0970713	0.0864025
CCL19	U1RNP 98% (Sudan-based cuttoff) (1/0)	0.00171989	0.0728423	0.102889
CCL19	DSDNA 98% (Sudan-based cuttoff) (1/0)	0.0447994	0.348678	0.0435115
CCL19	RIBO 98% (Sudan-based cuttoff) (1/0)	0.000757824	0.0419718	0.117781
CCL19	HIS 98% (Sudan-based cuttoff) (1/0)	0.0051748	0.0980489	0.0827493
CCL19	PCNA 98% (Sudan-based cuttoff) (1/0)	0.275343	0.67567	0.0130621
IL-15RA (LOD 2.09464)	TRIM21 98% (Sudan-based cuttoff) (1/0)	0.75022	0.95005	0.0011192
IL-15RA (LOD 2.09464)	SSA60 98% (Sudan-based cuttoff) (1/0)	0.846368	0.971906	0.000414724
IL-15RA (LOD 2.09464)	SSB 98% (Sudan-based cuttoff) (1/0)	0.36849	0.752066	0.00889649
IL-15RA (LOD 2.09464)	SM 98% (Sudan-based cuttoff) (1/0)	0.376376	0.759078	0.00860902
IL-15RA (LOD 2.09464)	SMRNP 98% (Sudan-based cuttoff) (1/0)	0.540003	0.86593	0.00414087
IL-15RA (LOD 2.09464)	U1RNP 98% (Sudan-based cuttoff) (1/0)	0.668206	0.921332	0.00202783
IL-15RA (LOD 2.09464)	DSDNA 98% (Sudan-based cuttoff) (1/0)	0.00406112	0.0970713	0.0871872
IL-15RA (LOD 2.09464)	RIBO 98% (Sudan-based cuttoff) (1/0)	0.00872303	0.130846	0.0731871
IL-15RA (LOD 2.09464)	HIS 98% (Sudan-based cuttoff) (1/0)	0.075359	0.457378	0.0343376
IL-15RA (LOD 2.09464)	PCNA 98% (Sudan-based cuttoff) (1/0)	0.342208	0.744145	0.00991872
IL-10RB	TRIM21 98% (Sudan-based cuttoff) (1/0)	0.0448845	0.348678	0.0434777
IL-10RB	SSA60 98% (Sudan-based cuttoff) (1/0)	0.0507764	0.383106	0.0412838
IL-10RB	SSB 98% (Sudan-based cuttoff) (1/0)	0.792041	0.95637	0.000767836
IL-10RB	SM 98% (Sudan-based cuttoff) (1/0)	0.0656787	0.429897	0.0367416
IL-10RB	SMRNP 98% (Sudan-based cuttoff) (1/0)	0.2776	0.67567	0.0129407
IL-10RB	U1RNP 98% (Sudan-based cuttoff) (1/0)	0.132271	0.514786	0.0247233
IL-10RB	DSDNA 98% (Sudan-based cuttoff) (1/0)	0.997131	0.999703	1.42824e-07
IL-10RB	RIBO 98% (Sudan-based cuttoff) (1/0)	0.779477	0.953857	0.000865911
IL-10RB	HIS 98% (Sudan-based cuttoff) (1/0)	0.644493	0.913455	0.00234983
IL-10RB	PCNA 98% (Sudan-based cuttoff) (1/0)	0.756176	0.95005	0.00106477
IL-18R1	TRIM21 98% (Sudan-based cuttoff) (1/0)	0.225641	0.639377	0.0160912
IL-18R1	SSA60 98% (Sudan-based cuttoff) (1/0)	0.671775	0.921332	0.00198179
IL-18R1	SSB 98% (Sudan-based cuttoff) (1/0)	0.590893	0.899457	0.00318769
IL-18R1	SM 98% (Sudan-based cuttoff) (1/0)	0.561134	0.884827	0.00372496
IL-18R1	SMRNP 98% (Sudan-based cuttoff) (1/0)	0.437544	0.793531	0.00663758
IL-18R1	U1RNP 98% (Sudan-based cuttoff) (1/0)	0.254666	0.66852	0.0142347
IL-18R1	DSDNA 98% (Sudan-based cuttoff) (1/0)	0.356529	0.7484	0.009349
IL-18R1	RIBO 98% (Sudan-based cuttoff) (1/0)	0.0107927	0.152367	0.0692925
IL-18R1	HIS 98% (Sudan-based cuttoff) (1/0)	0.291434	0.683493	0.0122226
IL-18R1	PCNA 98% (Sudan-based cuttoff) (1/0)	0.853237	0.973583	0.000378057
PD-L1	TRIM21 98% (Sudan-based cuttoff) (1/0)	0.771538	0.953857	0.000931165
PD-L1	SSA60 98% (Sudan-based cuttoff) (1/0)	0.589874	0.899457	0.0032052
PD-L1	SSB 98% (Sudan-based cuttoff) (1/0)	0.688826	0.928931	0.00177033
PD-L1	SM 98% (Sudan-based cuttoff) (1/0)	0.245079	0.655973	0.0148185
PD-L1	SMRNP 98% (Sudan-based cuttoff) (1/0)	0.16626	0.572761	0.020952
PD-L1	U1RNP 98% (Sudan-based cuttoff) (1/0)	0.0838752	0.465766	0.0324783
PD-L1	DSDNA 98% (Sudan-based cuttoff) (1/0)	0.0112826	0.153273	0.068481
PD-L1	RIBO 98% (Sudan-based cuttoff) (1/0)	0.00138792	0.06662	0.106796
PD-L1	HIS 98% (Sudan-based cuttoff) (1/0)	0.364557	0.752066	0.00904305
PD-L1	PCNA 98% (Sudan-based cuttoff) (1/0)	0.203693	0.611739	0.0176941
CXCL5	TRIM21 98% (Sudan-based cuttoff) (1/0)	0.750242	0.95005	0.001119
CXCL5	SSA60 98% (Sudan-based cuttoff) (1/0)	0.582963	0.896866	0.00332555
CXCL5	SSB 98% (Sudan-based cuttoff) (1/0)	0.193967	0.609721	0.0184702
CXCL5	SM 98% (Sudan-based cuttoff) (1/0)	0.776517	0.953857	0.00088994
CXCL5	SMRNP 98% (Sudan-based cuttoff) (1/0)	0.279522	0.67567	0.0128383
CXCL5	U1RNP 98% (Sudan-based cuttoff) (1/0)	0.285257	0.677837	0.0125379
CXCL5	DSDNA 98% (Sudan-based cuttoff) (1/0)	0.0891459	0.475445	0.0314254
CXCL5	RIBO 98% (Sudan-based cuttoff) (1/0)	0.368721	0.752066	0.00888793
CXCL5	HIS 98% (Sudan-based cuttoff) (1/0)	0.0969692	0.488236	0.0299792
CXCL5	PCNA 98% (Sudan-based cuttoff) (1/0)	0.783571	0.953857	0.000833259
TRANCE	TRIM21 98% (Sudan-based cuttoff) (1/0)	0.932693	0.986257	7.88122e-05
TRANCE	SSA60 98% (Sudan-based cuttoff) (1/0)	0.375675	0.759078	0.00863423
TRANCE	SSB 98% (Sudan-based cuttoff) (1/0)	0.0910263	0.478387	0.0310657
TRANCE	SM 98% (Sudan-based cuttoff) (1/0)	0.05603	0.392628	0.0395401
TRANCE	SMRNP 98% (Sudan-based cuttoff) (1/0)	0.0067573	0.115181	0.0778622
TRANCE	U1RNP 98% (Sudan-based cuttoff) (1/0)	0.0841248	0.465766	0.0324268
TRANCE	DSDNA 98% (Sudan-based cuttoff) (1/0)	0.228222	0.639377	0.0159148
TRANCE	RIBO 98% (Sudan-based cuttoff) (1/0)	0.0872002	0.468538	0.0318061
TRANCE	HIS 98% (Sudan-based cuttoff) (1/0)	0.400104	0.777872	0.0077927
TRANCE	PCNA 98% (Sudan-based cuttoff) (1/0)	0.809537	0.957242	0.00064169
HGF	TRIM21 98% (Sudan-based cuttoff) (1/0)	0.622957	0.905022	0.00266748
HGF	SSA60 98% (Sudan-based cuttoff) (1/0)	0.809656	0.957242	0.000640869
HGF	SSB 98% (Sudan-based cuttoff) (1/0)	0.0516129	0.383106	0.040994
HGF	SM 98% (Sudan-based cuttoff) (1/0)	0.182276	0.588514	0.0194647
HGF	SMRNP 98% (Sudan-based cuttoff) (1/0)	0.0450376	0.348678	0.043417
HGF	U1RNP 98% (Sudan-based cuttoff) (1/0)	0.310708	0.710189	0.011291
HGF	DSDNA 98% (Sudan-based cuttoff) (1/0)	0.118636	0.511485	0.0265492
HGF	RIBO 98% (Sudan-based cuttoff) (1/0)	0.784432	0.953857	0.000826478
HGF	HIS 98% (Sudan-based cuttoff) (1/0)	0.632258	0.905022	0.00252727
HGF	PCNA 98% (Sudan-based cuttoff) (1/0)	0.382696	0.761199	0.00838464
IL-12B	TRIM21 98% (Sudan-based cuttoff) (1/0)	0.323147	0.722565	0.0107282
IL-12B	SSA60 98% (Sudan-based cuttoff) (1/0)	0.0786353	0.460304	0.0335971
IL-12B	SSB 98% (Sudan-based cuttoff) (1/0)	0.130082	0.514609	0.0250022
IL-12B	SM 98% (Sudan-based cuttoff) (1/0)	0.0428115	0.348678	0.0443213
IL-12B	SMRNP 98% (Sudan-based cuttoff) (1/0)	0.107475	0.496243	0.0282228
IL-12B	U1RNP 98% (Sudan-based cuttoff) (1/0)	0.152353	0.543624	0.0223809
IL-12B	DSDNA 98% (Sudan-based cuttoff) (1/0)	0.321828	0.722565	0.0107865
IL-12B	RIBO 98% (Sudan-based cuttoff) (1/0)	0.00691131	0.115181	0.0774495
IL-12B	HIS 98% (Sudan-based cuttoff) (1/0)	0.0357756	0.32198	0.0475358
IL-12B	PCNA 98% (Sudan-based cuttoff) (1/0)	0.160934	0.562489	0.0214827
MMP-10	TRIM21 98% (Sudan-based cuttoff) (1/0)	0.988758	0.999703	2.19383e-06
MMP-10	SSA60 98% (Sudan-based cuttoff) (1/0)	0.883312	0.975488	0.000238
MMP-10	SSB 98% (Sudan-based cuttoff) (1/0)	0.505002	0.840867	0.00489848
MMP-10	SM 98% (Sudan-based cuttoff) (1/0)	0.350663	0.747896	0.00957856
MMP-10	SMRNP 98% (Sudan-based cuttoff) (1/0)	0.788024	0.953857	0.000798509
MMP-10	U1RNP 98% (Sudan-based cuttoff) (1/0)	0.892872	0.977003	0.000200376
MMP-10	DSDNA 98% (Sudan-based cuttoff) (1/0)	0.293892	0.684796	0.0120995
MMP-10	RIBO 98% (Sudan-based cuttoff) (1/0)	0.567093	0.887624	0.00361296
MMP-10	HIS 98% (Sudan-based cuttoff) (1/0)	0.271713	0.67567	0.0132599
MMP-10	PCNA 98% (Sudan-based cuttoff) (1/0)	0.0833176	0.465766	0.0325937
IL10	TRIM21 98% (Sudan-based cuttoff) (1/0)	0.3515	0.747896	0.00954552
IL10	SSA60 98% (Sudan-based cuttoff) (1/0)	0.173405	0.57969	0.0202692
IL10	SSB 98% (Sudan-based cuttoff) (1/0)	0.214349	0.632506	0.0168918
IL10	SM 98% (Sudan-based cuttoff) (1/0)	0.402165	0.777872	0.00772503
IL10	SMRNP 98% (Sudan-based cuttoff) (1/0)	0.478015	0.832058	0.00554676
IL10	U1RNP 98% (Sudan-based cuttoff) (1/0)	0.512227	0.845879	0.0047347
IL10	DSDNA 98% (Sudan-based cuttoff) (1/0)	0.0434809	0.348678	0.0440443
IL10	RIBO 98% (Sudan-based cuttoff) (1/0)	0.0697289	0.448257	0.0356931
IL10	HIS 98% (Sudan-based cuttoff) (1/0)	0.331976	0.726513	0.0103456
IL10	PCNA 98% (Sudan-based cuttoff) (1/0)	0.343379	0.744145	0.00987094
TNF	TRIM21 98% (Sudan-based cuttoff) (1/0)	0.25963	0.670014	0.0139428
TNF	SSA60 98% (Sudan-based cuttoff) (1/0)	0.633733	0.905334	0.00250545
TNF	SSB 98% (Sudan-based cuttoff) (1/0)	0.149511	0.538239	0.0226909
TNF	SM 98% (Sudan-based cuttoff) (1/0)	0.167156	0.573106	0.0208646
TNF	SMRNP 98% (Sudan-based cuttoff) (1/0)	0.417517	0.788785	0.00723646
TNF	U1RNP 98% (Sudan-based cuttoff) (1/0)	0.482593	0.83474	0.00543259
TNF	DSDNA 98% (Sudan-based cuttoff) (1/0)	0.0501061	0.383106	0.0415197
TNF	RIBO 98% (Sudan-based cuttoff) (1/0)	0.00487498	0.0970713	0.0838424
TNF	HIS 98% (Sudan-based cuttoff) (1/0)	0.105697	0.496243	0.0285065
TNF	PCNA 98% (Sudan-based cuttoff) (1/0)	0.0521927	0.383457	0.0407959
CCL23	TRIM21 98% (Sudan-based cuttoff) (1/0)	0.217631	0.636969	0.0166541
CCL23	SSA60 98% (Sudan-based cuttoff) (1/0)	0.436797	0.793531	0.00665918
CCL23	SSB 98% (Sudan-based cuttoff) (1/0)	0.537625	0.864041	0.00418956
CCL23	SM 98% (Sudan-based cuttoff) (1/0)	0.693639	0.930019	0.00171313
CCL23	SMRNP 98% (Sudan-based cuttoff) (1/0)	0.41959	0.788785	0.00717252
CCL23	U1RNP 98% (Sudan-based cuttoff) (1/0)	0.43582	0.793531	0.00668751
CCL23	DSDNA 98% (Sudan-based cuttoff) (1/0)	0.950642	0.986257	4.23371e-05
CCL23	RIBO 98% (Sudan-based cuttoff) (1/0)	0.270161	0.67567	0.0133456
CCL23	HIS 98% (Sudan-based cuttoff) (1/0)	0.491099	0.839884	0.00522508
CCL23	PCNA 98% (Sudan-based cuttoff) (1/0)	0.229836	0.639812	0.0158057
CD5	TRIM21 98% (Sudan-based cuttoff) (1/0)	0.0743415	0.457378	0.0345745
CD5	SSA60 98% (Sudan-based cuttoff) (1/0)	0.128234	0.514609	0.0252417
CD5	SSB 98% (Sudan-based cuttoff) (1/0)	0.880309	0.975488	0.000250501
CD5	SM 98% (Sudan-based cuttoff) (1/0)	0.984362	0.999634	4.24519e-06
CD5	SMRNP 98% (Sudan-based cuttoff) (1/0)	0.869984	0.975488	0.000295981
CD5	U1RNP 98% (Sudan-based cuttoff) (1/0)	0.795392	0.957242	0.000742747
CD5	DSDNA 98% (Sudan-based cuttoff) (1/0)	0.275757	0.67567	0.0130397
CD5	RIBO 98% (Sudan-based cuttoff) (1/0)	0.768805	0.953857	0.000954221
CD5	HIS 98% (Sudan-based cuttoff) (1/0)	0.943895	0.986257	5.47234e-05
CD5	PCNA 98% (Sudan-based cuttoff) (1/0)	0.936105	0.986257	7.10088e-05
CCL3	TRIM21 98% (Sudan-based cuttoff) (1/0)	0.194772	0.609721	0.0184043
CCL3	SSA60 98% (Sudan-based cuttoff) (1/0)	0.668334	0.921332	0.00202617
CCL3	SSB 98% (Sudan-based cuttoff) (1/0)	0.0394908	0.342571	0.0457647
CCL3	SM 98% (Sudan-based cuttoff) (1/0)	0.845153	0.971906	0.00042139
CCL3	SMRNP 98% (Sudan-based cuttoff) (1/0)	0.478977	0.832058	0.00552262
CCL3	U1RNP 98% (Sudan-based cuttoff) (1/0)	0.73264	0.95005	0.00128867
CCL3	DSDNA 98% (Sudan-based cuttoff) (1/0)	0.353173	0.747896	0.00947971
CCL3	RIBO 98% (Sudan-based cuttoff) (1/0)	0.289963	0.683493	0.0122969
CCL3	HIS 98% (Sudan-based cuttoff) (1/0)	0.14133	0.530766	0.0236211
CCL3	PCNA 98% (Sudan-based cuttoff) (1/0)	0.281529	0.67567	0.0127323
Flt3L	TRIM21 98% (Sudan-based cuttoff) (1/0)	0.0267262	0.260683	0.05279
Flt3L	SSA60 98% (Sudan-based cuttoff) (1/0)	0.856283	0.975488	0.000362359
Flt3L	SSB 98% (Sudan-based cuttoff) (1/0)	0.183911	0.591143	0.0193213
Flt3L	SM 98% (Sudan-based cuttoff) (1/0)	0.123023	0.514609	0.0259377
Flt3L	SMRNP 98% (Sudan-based cuttoff) (1/0)	0.117097	0.507893	0.0267694
Flt3L	U1RNP 98% (Sudan-based cuttoff) (1/0)	0.560561	0.884827	0.00373585
Flt3L	DSDNA 98% (Sudan-based cuttoff) (1/0)	0.682622	0.927336	0.00184565
Flt3L	RIBO 98% (Sudan-based cuttoff) (1/0)	0.364008	0.752066	0.00906367
Flt3L	HIS 98% (Sudan-based cuttoff) (1/0)	0.452294	0.81008	0.00622239
Flt3L	PCNA 98% (Sudan-based cuttoff) (1/0)	0.367599	0.752066	0.00892951
CXCL6	TRIM21 98% (Sudan-based cuttoff) (1/0)	0.777049	0.953857	0.000885595
CXCL6	SSA60 98% (Sudan-based cuttoff) (1/0)	0.745215	0.95005	0.00116611
CXCL6	SSB 98% (Sudan-based cuttoff) (1/0)	0.141538	0.530766	0.0235968
CXCL6	SM 98% (Sudan-based cuttoff) (1/0)	0.579051	0.895188	0.00339496
CXCL6	SMRNP 98% (Sudan-based cuttoff) (1/0)	0.0589521	0.40043	0.0386424
CXCL6	U1RNP 98% (Sudan-based cuttoff) (1/0)	0.107371	0.496243	0.0282392
CXCL6	DSDNA 98% (Sudan-based cuttoff) (1/0)	0.203346	0.611739	0.0177211
CXCL6	RIBO 98% (Sudan-based cuttoff) (1/0)	0.25278	0.667836	0.0143474
CXCL6	HIS 98% (Sudan-based cuttoff) (1/0)	0.0228487	0.235015	0.0556277
CXCL6	PCNA 98% (Sudan-based cuttoff) (1/0)	0.205612	0.611739	0.0175461
CXCL10	TRIM21 98% (Sudan-based cuttoff) (1/0)	0.124103	0.514609	0.0257908
CXCL10	SSA60 98% (Sudan-based cuttoff) (1/0)	0.112332	0.505496	0.0274722
CXCL10	SSB 98% (Sudan-based cuttoff) (1/0)	0.153272	0.543624	0.022282
CXCL10	SM 98% (Sudan-based cuttoff) (1/0)	0.000648918	0.0419718	0.120587
CXCL10	SMRNP 98% (Sudan-based cuttoff) (1/0)	0.00360809	0.0960832	0.0893523
CXCL10	U1RNP 98% (Sudan-based cuttoff) (1/0)	0.00221381	0.0796973	0.0982831
CXCL10	DSDNA 98% (Sudan-based cuttoff) (1/0)	0.000318789	0.028691	0.133381
CXCL10	RIBO 98% (Sudan-based cuttoff) (1/0)	0.0170654	0.198179	0.0609308
CXCL10	HIS 98% (Sudan-based cuttoff) (1/0)	5.60273e-05	0.0134466	0.164183
CXCL10	PCNA 98% (Sudan-based cuttoff) (1/0)	0.102266	0.496243	0.0290693
4E-BP1	TRIM21 98% (Sudan-based cuttoff) (1/0)	0.671433	0.921332	0.00198618
4E-BP1	SSA60 98% (Sudan-based cuttoff) (1/0)	0.613988	0.905022	0.00280715
4E-BP1	SSB 98% (Sudan-based cuttoff) (1/0)	0.111669	0.505496	0.0275726
4E-BP1	SM 98% (Sudan-based cuttoff) (1/0)	0.930209	0.986257	8.47526e-05
4E-BP1	SMRNP 98% (Sudan-based cuttoff) (1/0)	0.832466	0.968296	0.000494336
4E-BP1	U1RNP 98% (Sudan-based cuttoff) (1/0)	0.976781	0.996151	9.35995e-06
4E-BP1	DSDNA 98% (Sudan-based cuttoff) (1/0)	0.871931	0.975488	0.000287111
4E-BP1	RIBO 98% (Sudan-based cuttoff) (1/0)	0.301139	0.696965	0.011744
4E-BP1	HIS 98% (Sudan-based cuttoff) (1/0)	0.402981	0.777872	0.00769839
4E-BP1	PCNA 98% (Sudan-based cuttoff) (1/0)	0.892613	0.977003	0.000201353
SIRT2 (LOD 3.36284)	TRIM21 98% (Sudan-based cuttoff) (1/0)	0.33193	0.726513	0.0103476
SIRT2 (LOD 3.36284)	SSA60 98% (Sudan-based cuttoff) (1/0)	0.736615	0.95005	0.00124919
SIRT2 (LOD 3.36284)	SSB 98% (Sudan-based cuttoff) (1/0)	0.192271	0.609551	0.0186102
SIRT2 (LOD 3.36284)	SM 98% (Sudan-based cuttoff) (1/0)	0.34732	0.747896	0.00971172
SIRT2 (LOD 3.36284)	SMRNP 98% (Sudan-based cuttoff) (1/0)	0.465364	0.823248	0.00587168
SIRT2 (LOD 3.36284)	U1RNP 98% (Sudan-based cuttoff) (1/0)	0.520706	0.850429	0.00454751
SIRT2 (LOD 3.36284)	DSDNA 98% (Sudan-based cuttoff) (1/0)	0.998439	0.999703	4.23127e-08
SIRT2 (LOD 3.36284)	RIBO 98% (Sudan-based cuttoff) (1/0)	0.945788	0.986257	5.10874e-05
SIRT2 (LOD 3.36284)	HIS 98% (Sudan-based cuttoff) (1/0)	0.831765	0.968296	0.000498541
SIRT2 (LOD 3.36284)	PCNA 98% (Sudan-based cuttoff) (1/0)	0.2665	0.67567	0.0135499
CCL28	TRIM21 98% (Sudan-based cuttoff) (1/0)	0.760556	0.95005	0.00102568
CCL28	SSA60 98% (Sudan-based cuttoff) (1/0)	0.627758	0.905022	0.00259453
CCL28	SSB 98% (Sudan-based cuttoff) (1/0)	0.233761	0.639812	0.0155442
CCL28	SM 98% (Sudan-based cuttoff) (1/0)	0.173875	0.57969	0.0202254
CCL28	SMRNP 98% (Sudan-based cuttoff) (1/0)	0.818288	0.959556	0.000583071
CCL28	U1RNP 98% (Sudan-based cuttoff) (1/0)	0.773533	0.953857	0.00091453
CCL28	DSDNA 98% (Sudan-based cuttoff) (1/0)	0.437271	0.793531	0.00664546
CCL28	RIBO 98% (Sudan-based cuttoff) (1/0)	0.948951	0.986257	4.5292e-05
CCL28	HIS 98% (Sudan-based cuttoff) (1/0)	0.329683	0.726183	0.0104437
CCL28	PCNA 98% (Sudan-based cuttoff) (1/0)	0.433023	0.793531	0.00676914
DNER	TRIM21 98% (Sudan-based cuttoff) (1/0)	0.00463391	0.0970713	0.0847712
DNER	SSA60 98% (Sudan-based cuttoff) (1/0)	0.129064	0.514609	0.0251337
DNER	SSB 98% (Sudan-based cuttoff) (1/0)	0.969323	0.991353	1.63415e-05
DNER	SM 98% (Sudan-based cuttoff) (1/0)	0.00370803	0.0960832	0.0888523
DNER	SMRNP 98% (Sudan-based cuttoff) (1/0)	0.00498839	0.0970713	0.0834212
DNER	U1RNP 98% (Sudan-based cuttoff) (1/0)	0.000639733	0.0419718	0.120844
DNER	DSDNA 98% (Sudan-based cuttoff) (1/0)	0.126913	0.514609	0.0254151
DNER	RIBO 98% (Sudan-based cuttoff) (1/0)	0.0810903	0.465766	0.0330634
DNER	HIS 98% (Sudan-based cuttoff) (1/0)	0.0214177	0.22349	0.0568009
DNER	PCNA 98% (Sudan-based cuttoff) (1/0)	0.226048	0.639377	0.0160632
EN-RAGE (LOD 2.53581)	TRIM21 98% (Sudan-based cuttoff) (1/0)	0.643941	0.913455	0.00235767
EN-RAGE (LOD 2.53581)	SSA60 98% (Sudan-based cuttoff) (1/0)	0.837922	0.968384	0.000462227
EN-RAGE (LOD 2.53581)	SSB 98% (Sudan-based cuttoff) (1/0)	0.495111	0.840867	0.00512924
EN-RAGE (LOD 2.53581)	SM 98% (Sudan-based cuttoff) (1/0)	0.0637737	0.421257	0.0372584
EN-RAGE (LOD 2.53581)	SMRNP 98% (Sudan-based cuttoff) (1/0)	0.490186	0.839884	0.00524707
EN-RAGE (LOD 2.53581)	U1RNP 98% (Sudan-based cuttoff) (1/0)	0.0573496	0.397036	0.0391288
EN-RAGE (LOD 2.53581)	DSDNA 98% (Sudan-based cuttoff) (1/0)	0.000454725	0.036378	0.127001
EN-RAGE (LOD 2.53581)	RIBO 98% (Sudan-based cuttoff) (1/0)	0.291084	0.683493	0.0122402
EN-RAGE (LOD 2.53581)	HIS 98% (Sudan-based cuttoff) (1/0)	0.000202322	0.0242786	0.141507
EN-RAGE (LOD 2.53581)	PCNA 98% (Sudan-based cuttoff) (1/0)	0.750165	0.95005	0.00111972
CD40	TRIM21 98% (Sudan-based cuttoff) (1/0)	0.476097	0.832058	0.00559513
CD40	SSA60 98% (Sudan-based cuttoff) (1/0)	0.227269	0.639377	0.0159796
CD40	SSB 98% (Sudan-based cuttoff) (1/0)	0.943938	0.986257	5.46395e-05
CD40	SM 98% (Sudan-based cuttoff) (1/0)	0.557238	0.884827	0.00379944
CD40	SMRNP 98% (Sudan-based cuttoff) (1/0)	0.714595	0.941285	0.00147657
CD40	U1RNP 98% (Sudan-based cuttoff) (1/0)	0.297387	0.690705	0.0119267
CD40	DSDNA 98% (Sudan-based cuttoff) (1/0)	0.802149	0.957242	0.00069349
CD40	RIBO 98% (Sudan-based cuttoff) (1/0)	0.505688	0.840867	0.00488275
CD40	HIS 98% (Sudan-based cuttoff) (1/0)	0.782828	0.953857	0.000839133
CD40	PCNA 98% (Sudan-based cuttoff) (1/0)	0.70886	0.939925	0.00153932
IFN-gamma (LOD 4.43647)	TRIM21 98% (Sudan-based cuttoff) (1/0)	0.0763879	0.457378	0.0341014
IFN-gamma (LOD 4.43647)	SSA60 98% (Sudan-based cuttoff) (1/0)	0.356444	0.7484	0.0093523
IFN-gamma (LOD 4.43647)	SSB 98% (Sudan-based cuttoff) (1/0)	0.520888	0.850429	0.00454355
IFN-gamma (LOD 4.43647)	SM 98% (Sudan-based cuttoff) (1/0)	0.165748	0.572761	0.0210022
IFN-gamma (LOD 4.43647)	SMRNP 98% (Sudan-based cuttoff) (1/0)	0.08296	0.465766	0.0326682
IFN-gamma (LOD 4.43647)	U1RNP 98% (Sudan-based cuttoff) (1/0)	0.00583248	0.107677	0.0805579
IFN-gamma (LOD 4.43647)	DSDNA 98% (Sudan-based cuttoff) (1/0)	0.193024	0.609551	0.0185478
IFN-gamma (LOD 4.43647)	RIBO 98% (Sudan-based cuttoff) (1/0)	0.0435081	0.348678	0.0440332
IFN-gamma (LOD 4.43647)	HIS 98% (Sudan-based cuttoff) (1/0)	0.115413	0.507893	0.0270143
IFN-gamma (LOD 4.43647)	PCNA 98% (Sudan-based cuttoff) (1/0)	0.523282	0.850482	0.00449167
FGF-19	TRIM21 98% (Sudan-based cuttoff) (1/0)	0.629176	0.905022	0.00257321
FGF-19	SSA60 98% (Sudan-based cuttoff) (1/0)	0.29108	0.683493	0.0122404
FGF-19	SSB 98% (Sudan-based cuttoff) (1/0)	0.90685	0.981362	0.00015128
FGF-19	SM 98% (Sudan-based cuttoff) (1/0)	0.878387	0.975488	0.000258675
FGF-19	SMRNP 98% (Sudan-based cuttoff) (1/0)	0.650375	0.916379	0.00226731
FGF-19	U1RNP 98% (Sudan-based cuttoff) (1/0)	0.671308	0.921332	0.00198778
FGF-19	DSDNA 98% (Sudan-based cuttoff) (1/0)	0.520314	0.850429	0.00455603
FGF-19	RIBO 98% (Sudan-based cuttoff) (1/0)	0.759242	0.95005	0.00103732
FGF-19	HIS 98% (Sudan-based cuttoff) (1/0)	0.673593	0.922028	0.00195858
FGF-19	PCNA 98% (Sudan-based cuttoff) (1/0)	0.903205	0.981108	0.000163409
MCP-2	TRIM21 98% (Sudan-based cuttoff) (1/0)	0.284477	0.677837	0.0125782
MCP-2	SSA60 98% (Sudan-based cuttoff) (1/0)	0.354476	0.7484	0.00942878
MCP-2	SSB 98% (Sudan-based cuttoff) (1/0)	0.0542245	0.392628	0.0401194
MCP-2	SM 98% (Sudan-based cuttoff) (1/0)	0.0283056	0.268158	0.0517527
MCP-2	SMRNP 98% (Sudan-based cuttoff) (1/0)	0.00839245	0.130846	0.0738943
MCP-2	U1RNP 98% (Sudan-based cuttoff) (1/0)	0.0012809	0.0658747	0.108256
MCP-2	DSDNA 98% (Sudan-based cuttoff) (1/0)	0.0439607	0.348678	0.0438485
MCP-2	RIBO 98% (Sudan-based cuttoff) (1/0)	0.000254205	0.0261468	0.137433
MCP-2	HIS 98% (Sudan-based cuttoff) (1/0)	0.00440679	0.0970713	0.0856915
MCP-2	PCNA 98% (Sudan-based cuttoff) (1/0)	0.160838	0.562489	0.0214925
CASP-8	TRIM21 98% (Sudan-based cuttoff) (1/0)	0.703555	0.936339	0.0015987
CASP-8	SSA60 98% (Sudan-based cuttoff) (1/0)	0.948085	0.986257	4.68444e-05
CASP-8	SSB 98% (Sudan-based cuttoff) (1/0)	0.383771	0.761199	0.00834698
CASP-8	SM 98% (Sudan-based cuttoff) (1/0)	0.899381	0.981108	0.000176644
CASP-8	SMRNP 98% (Sudan-based cuttoff) (1/0)	0.829232	0.968296	0.000513904
CASP-8	U1RNP 98% (Sudan-based cuttoff) (1/0)	0.707947	0.939925	0.00154945
CASP-8	DSDNA 98% (Sudan-based cuttoff) (1/0)	0.754364	0.95005	0.00108117
CASP-8	RIBO 98% (Sudan-based cuttoff) (1/0)	0.655689	0.9202	0.00219426
CASP-8	HIS 98% (Sudan-based cuttoff) (1/0)	0.762209	0.95005	0.00101113
CASP-8	PCNA 98% (Sudan-based cuttoff) (1/0)	0.920273	0.984541	0.000110689
CCL25	TRIM21 98% (Sudan-based cuttoff) (1/0)	0.75733	0.95005	0.00105439
CCL25	SSA60 98% (Sudan-based cuttoff) (1/0)	0.657902	0.9202	0.00216428
CCL25	SSB 98% (Sudan-based cuttoff) (1/0)	0.484118	0.83474	0.00539494
CCL25	SM 98% (Sudan-based cuttoff) (1/0)	0.872296	0.975488	0.000285458
CCL25	SMRNP 98% (Sudan-based cuttoff) (1/0)	0.485678	0.83474	0.00535662
CCL25	U1RNP 98% (Sudan-based cuttoff) (1/0)	0.227499	0.639377	0.015964
CCL25	DSDNA 98% (Sudan-based cuttoff) (1/0)	0.240746	0.650726	0.0150915
CCL25	RIBO 98% (Sudan-based cuttoff) (1/0)	0.455951	0.81058	0.00612268
CCL25	HIS 98% (Sudan-based cuttoff) (1/0)	0.259264	0.670014	0.0139641
CCL25	PCNA 98% (Sudan-based cuttoff) (1/0)	0.511611	0.845879	0.0047485
CX3CL1	TRIM21 98% (Sudan-based cuttoff) (1/0)	0.628582	0.905022	0.00258213
CX3CL1	SSA60 98% (Sudan-based cuttoff) (1/0)	0.922963	0.985955	0.000103321
CX3CL1	SSB 98% (Sudan-based cuttoff) (1/0)	0.442991	0.799382	0.00648179
CX3CL1	SM 98% (Sudan-based cuttoff) (1/0)	0.576073	0.895188	0.00344842
CX3CL1	SMRNP 98% (Sudan-based cuttoff) (1/0)	0.762521	0.95005	0.00100841
CX3CL1	U1RNP 98% (Sudan-based cuttoff) (1/0)	0.205313	0.611739	0.0175691
CX3CL1	DSDNA 98% (Sudan-based cuttoff) (1/0)	0.0773886	0.457378	0.033875
CX3CL1	RIBO 98% (Sudan-based cuttoff) (1/0)	0.131421	0.514696	0.024831
CX3CL1	HIS 98% (Sudan-based cuttoff) (1/0)	0.615693	0.905022	0.00278025
CX3CL1	PCNA 98% (Sudan-based cuttoff) (1/0)	0.814811	0.959556	0.000606004
TNFRSF9	TRIM21 98% (Sudan-based cuttoff) (1/0)	0.907365	0.981362	0.000149604
TNFRSF9	SSA60 98% (Sudan-based cuttoff) (1/0)	0.614429	0.905022	0.00280017
TNFRSF9	SSB 98% (Sudan-based cuttoff) (1/0)	0.231834	0.639812	0.0156719
TNFRSF9	SM 98% (Sudan-based cuttoff) (1/0)	0.762481	0.95005	0.00100875
TNFRSF9	SMRNP 98% (Sudan-based cuttoff) (1/0)	0.807634	0.957242	0.000654829
TNFRSF9	U1RNP 98% (Sudan-based cuttoff) (1/0)	0.874968	0.975488	0.000273542
TNFRSF9	DSDNA 98% (Sudan-based cuttoff) (1/0)	0.679584	0.925186	0.00188321
TNFRSF9	RIBO 98% (Sudan-based cuttoff) (1/0)	0.123577	0.514609	0.0258621
TNFRSF9	HIS 98% (Sudan-based cuttoff) (1/0)	0.320451	0.722565	0.0108477
TNFRSF9	PCNA 98% (Sudan-based cuttoff) (1/0)	0.579386	0.895188	0.00338898
NT-3 (LOD 2.74025)	TRIM21 98% (Sudan-based cuttoff) (1/0)	0.585686	0.899134	0.00327779
NT-3 (LOD 2.74025)	SSA60 98% (Sudan-based cuttoff) (1/0)	0.515944	0.850067	0.00465198
NT-3 (LOD 2.74025)	SSB 98% (Sudan-based cuttoff) (1/0)	0.187877	0.601208	0.0189794
NT-3 (LOD 2.74025)	SM 98% (Sudan-based cuttoff) (1/0)	0.50256	0.840867	0.00495475
NT-3 (LOD 2.74025)	SMRNP 98% (Sudan-based cuttoff) (1/0)	0.274758	0.67567	0.0130938
NT-3 (LOD 2.74025)	U1RNP 98% (Sudan-based cuttoff) (1/0)	0.910139	0.981362	0.00014074
NT-3 (LOD 2.74025)	DSDNA 98% (Sudan-based cuttoff) (1/0)	0.835455	0.968384	0.000476606
NT-3 (LOD 2.74025)	RIBO 98% (Sudan-based cuttoff) (1/0)	0.273392	0.67567	0.0131681
NT-3 (LOD 2.74025)	HIS 98% (Sudan-based cuttoff) (1/0)	0.124675	0.514609	0.0257136
NT-3 (LOD 2.74025)	PCNA 98% (Sudan-based cuttoff) (1/0)	0.999703	0.999703	1.53466e-09
TWEAK	TRIM21 98% (Sudan-based cuttoff) (1/0)	0.399713	0.777872	0.00780557
TWEAK	SSA60 98% (Sudan-based cuttoff) (1/0)	0.502884	0.840867	0.00494725
TWEAK	SSB 98% (Sudan-based cuttoff) (1/0)	0.241755	0.650726	0.0150274
TWEAK	SM 98% (Sudan-based cuttoff) (1/0)	0.698994	0.93238	0.00165077
TWEAK	SMRNP 98% (Sudan-based cuttoff) (1/0)	0.724777	0.948799	0.00136878
TWEAK	U1RNP 98% (Sudan-based cuttoff) (1/0)	0.304763	0.701053	0.0115702
TWEAK	DSDNA 98% (Sudan-based cuttoff) (1/0)	0.548506	0.87761	0.00396994
TWEAK	RIBO 98% (Sudan-based cuttoff) (1/0)	0.710391	0.940224	0.00152242
TWEAK	HIS 98% (Sudan-based cuttoff) (1/0)	0.76731	0.953857	0.000966962
TWEAK	PCNA 98% (Sudan-based cuttoff) (1/0)	0.200789	0.611739	0.0179213
CCL20	TRIM21 98% (Sudan-based cuttoff) (1/0)	0.0126662	0.165812	0.0663676
CCL20	SSA60 98% (Sudan-based cuttoff) (1/0)	0.453697	0.810575	0.006184
CCL20	SSB 98% (Sudan-based cuttoff) (1/0)	0.903436	0.981108	0.000162624
CCL20	SM 98% (Sudan-based cuttoff) (1/0)	0.627377	0.905022	0.00260026
CCL20	SMRNP 98% (Sudan-based cuttoff) (1/0)	0.867802	0.975488	0.000306093
CCL20	U1RNP 98% (Sudan-based cuttoff) (1/0)	0.387052	0.765596	0.008233
CCL20	DSDNA 98% (Sudan-based cuttoff) (1/0)	0.719947	0.944193	0.00141933
CCL20	RIBO 98% (Sudan-based cuttoff) (1/0)	0.624463	0.905022	0.00264446
CCL20	HIS 98% (Sudan-based cuttoff) (1/0)	0.941829	0.986257	5.88354e-05
CCL20	PCNA 98% (Sudan-based cuttoff) (1/0)	0.434646	0.793531	0.00672168
ST1A1 (LOD 1.78985)	TRIM21 98% (Sudan-based cuttoff) (1/0)	0.978978	0.996979	7.67171e-06
ST1A1 (LOD 1.78985)	SSA60 98% (Sudan-based cuttoff) (1/0)	0.93819	0.986257	6.64422e-05
ST1A1 (LOD 1.78985)	SSB 98% (Sudan-based cuttoff) (1/0)	0.233147	0.639812	0.0155847
ST1A1 (LOD 1.78985)	SM 98% (Sudan-based cuttoff) (1/0)	0.718868	0.944193	0.00143077
ST1A1 (LOD 1.78985)	SMRNP 98% (Sudan-based cuttoff) (1/0)	0.597831	0.902683	0.00307015
ST1A1 (LOD 1.78985)	U1RNP 98% (Sudan-based cuttoff) (1/0)	0.610013	0.905022	0.00287048
ST1A1 (LOD 1.78985)	DSDNA 98% (Sudan-based cuttoff) (1/0)	0.996492	0.999703	2.13563e-07
ST1A1 (LOD 1.78985)	RIBO 98% (Sudan-based cuttoff) (1/0)	0.106002	0.496243	0.0284575
ST1A1 (LOD 1.78985)	HIS 98% (Sudan-based cuttoff) (1/0)	0.172466	0.57969	0.0203571
ST1A1 (LOD 1.78985)	PCNA 98% (Sudan-based cuttoff) (1/0)	0.0935722	0.479091	0.0305912
STAMBP	TRIM21 98% (Sudan-based cuttoff) (1/0)	0.108454	0.497367	0.0280686
STAMBP	SSA60 98% (Sudan-based cuttoff) (1/0)	0.671805	0.921332	0.00198141
STAMBP	SSB 98% (Sudan-based cuttoff) (1/0)	0.225203	0.639377	0.0161214
STAMBP	SM 98% (Sudan-based cuttoff) (1/0)	0.552903	0.880731	0.00388344
STAMBP	SMRNP 98% (Sudan-based cuttoff) (1/0)	0.587643	0.899457	0.00324375
STAMBP	U1RNP 98% (Sudan-based cuttoff) (1/0)	0.566274	0.887624	0.00362823
STAMBP	DSDNA 98% (Sudan-based cuttoff) (1/0)	0.839522	0.96868	0.000453018
STAMBP	RIBO 98% (Sudan-based cuttoff) (1/0)	0.843397	0.971593	0.000431129
STAMBP	HIS 98% (Sudan-based cuttoff) (1/0)	0.762679	0.95005	0.00100702
STAMBP	PCNA 98% (Sudan-based cuttoff) (1/0)	0.322428	0.722565	0.0107599
ADA	TRIM21 98% (Sudan-based cuttoff) (1/0)	0.235486	0.639812	0.0154309
ADA	SSA60 98% (Sudan-based cuttoff) (1/0)	0.69217	0.929781	0.00173047
ADA	SSB 98% (Sudan-based cuttoff) (1/0)	0.148512	0.537328	0.0228014
ADA	SM 98% (Sudan-based cuttoff) (1/0)	0.190136	0.605745	0.0187883
ADA	SMRNP 98% (Sudan-based cuttoff) (1/0)	0.259357	0.670014	0.0139586
ADA	U1RNP 98% (Sudan-based cuttoff) (1/0)	0.837858	0.968384	0.000462596
ADA	DSDNA 98% (Sudan-based cuttoff) (1/0)	0.617412	0.905022	0.0027533
ADA	RIBO 98% (Sudan-based cuttoff) (1/0)	0.995347	0.999703	3.758e-07
ADA	HIS 98% (Sudan-based cuttoff) (1/0)	0.419399	0.788785	0.00717839
ADA	PCNA 98% (Sudan-based cuttoff) (1/0)	0.881291	0.975488	0.000246378
TNFB	TRIM21 98% (Sudan-based cuttoff) (1/0)	0.502615	0.840867	0.00495346
TNFB	SSA60 98% (Sudan-based cuttoff) (1/0)	0.455852	0.81058	0.00612537
TNFB	SSB 98% (Sudan-based cuttoff) (1/0)	0.269033	0.67567	0.0134081
TNFB	SM 98% (Sudan-based cuttoff) (1/0)	0.686218	0.928931	0.00180177
TNFB	SMRNP 98% (Sudan-based cuttoff) (1/0)	0.901704	0.981108	0.000168539
TNFB	U1RNP 98% (Sudan-based cuttoff) (1/0)	0.759522	0.95005	0.00103484
TNFB	DSDNA 98% (Sudan-based cuttoff) (1/0)	0.883664	0.975488	0.000236556
TNFB	RIBO 98% (Sudan-based cuttoff) (1/0)	0.174289	0.57969	0.020187
TNFB	HIS 98% (Sudan-based cuttoff) (1/0)	0.210282	0.623058	0.0171924
TNFB	PCNA 98% (Sudan-based cuttoff) (1/0)	0.828442	0.968296	0.000518738
CSF-1	TRIM21 98% (Sudan-based cuttoff) (1/0)	0.256604	0.669401	0.0141199
CSF-1	SSA60 98% (Sudan-based cuttoff) (1/0)	0.966506	0.990328	1.94824e-05
CSF-1	SSB 98% (Sudan-based cuttoff) (1/0)	0.537596	0.864041	0.00419016
CSF-1	SM 98% (Sudan-based cuttoff) (1/0)	0.411418	0.785985	0.00742739
CSF-1	SMRNP 98% (Sudan-based cuttoff) (1/0)	0.4337	0.793531	0.00674932
CSF-1	U1RNP 98% (Sudan-based cuttoff) (1/0)	0.305832	0.701271	0.0115195
CSF-1	DSDNA 98% (Sudan-based cuttoff) (1/0)	0.152802	0.543624	0.0223325
CSF-1	RIBO 98% (Sudan-based cuttoff) (1/0)	0.163262	0.567869	0.0212483
CSF-1	HIS 98% (Sudan-based cuttoff) (1/0)	0.279329	0.67567	0.0128485
CSF-1	PCNA 98% (Sudan-based cuttoff) (1/0)	0.883494	0.975488	0.000237254

## Sheet: Supp table S2b
Protein in Patient/control	FDR LogWorth	Difference
IL8	12.9973	1.31688
VEGFA	12.1706	0.681628
CD8A	2.33919	-0.412163
MCP-3 (LOD 1.93766)	16.3526	1.4893
CDCP1	14.9269	0.953456
CD244	0.110107	0.0180213
IL7	3.68699	0.437851
OPG	4.83599	0.287381
LAP TGF-beta-1	3.46304	0.370812
uPA	0.743181	0.0799225
IL6 (LOD 2.75738)	10.6951	1.22459
IL-17C (LOD 2.25487)	1.91883	0.363523
MCP-1	14.7324	1.05209
IL-17A (LOD 3.04967)	6.93852	0.588291
CXCL11	9.00256	1.39261
AXIN1 (LOD 1.85259)	6.93852	0.902802
TRAIL	3.64214	0.227656
CXCL9	13.4023	1.36523
CST5	1.6219	0.215069
OSM	4.92917	0.780542
CXCL1	3.46304	0.681223
CCL4	8.79746	0.779086
CD6	0.00566031	0.00135355
SCF	3.04375	-0.249656
IL18	9.79584	0.734399
SLAMF1 (LOD 2.60413)	6.11554	0.318452
TGF-alpha	9.07467	0.720944
MCP-4	5.65566	0.726806
CCL11	3.80674	0.350101
TNFSF14	8.09574	0.744368
MMP-1	0.121435	0.069266
LIF-R	2.23103	0.166283
FGF-21 (LOD 2.58067)	7.74933	1.16877
CCL19	7.53722	0.899355
IL-15RA (LOD 2.09464)	15.3912	0.483054
IL-10RB	8.86602	0.354104
IL-18R1	12.7523	0.58025
PD-L1	11.6834	0.632537
CXCL5	0.283838	0.174622
TRANCE	3.84609	0.468435
HGF	8.87942	0.53959
IL-12B	4.41363	0.516475
MMP-10	2.01749	0.287295
IL10	11.9954	0.961405
TNF	10.5486	0.80181
CCL23	9.59023	0.607053
CD5	3.26711	0.274692
CCL3	10.1327	1.32017
Flt3L	10.1327	0.652114
CXCL6	2.38537	0.517511
CXCL10	20.3356	1.81711
4E-BP1	0.538072	-0.214682
SIRT2 (LOD 3.36284)	7.07473	1.04
CCL28	1.86992	0.231563
DNER	4.06609	-0.208368
EN-RAGE (LOD 2.53581)	20.7359	1.5252
CD40	14.1531	0.630939
IFN-gamma (LOD 4.43647)	4.83599	0.904659
FGF-19	0.167393	-0.0625738
MCP-2	13.4431	1.09464
CASP-8	22.0993	1.63618
CCL25	3.91853	0.399867
CX3CL1	7.94256	0.569788
TNFRSF9	9.3629	0.661159
NT-3 (LOD 2.74025)	0.319498	0.0603775
TWEAK	5.10876	-0.514366
CCL20	8.86368	0.939377
ST1A1 (LOD 1.78985)	12.8253	1.54163
STAMBP	5.17608	0.663881
ADA	0.19063	-0.0603597
TNFB	0.266269	0.0512176
CSF-1	14.3226	0.308161

## Sheet: Supp table S2c
Protein in ANA +/-	Difference	FDR LogWorth
IL8	0.164867	0.134905
VEGFA	-0.198047	0.309162
CD8A	0.224724	0.209751
MCP-3 (LOD 1.93766)	1.22011	2.34883
CDCP1	0.10763	0.134905
CD244	-0.275207	1.19781
IL7	-0.113398	0.134905
OPG	-0.0107771	0.0230773
LAP TGF-beta-1	-0.205859	0.309162
uPA	0.0372547	0.0941691
IL6 (LOD 2.75738)	0.514238	0.548258
IL-17C (LOD 2.25487)	0.328998	0.377072
MCP-1	0.718127	2.1483
IL-17A (LOD 3.04967)	0.275565	0.317524
CXCL11	0.665625	0.639459
AXIN1 (LOD 1.85259)	-0.0153777	0.0151174
TRAIL	0.147074	0.310342
CXCL9	0.691707	1.02497
CST5	-0.0318919	0.0440917
OSM	-0.704772	0.888439
CXCL1	-0.460915	0.590105
CCL4	0.180163	0.207493
CD6	-0.120516	0.22034
SCF	-0.444082	2.17138
IL18	0.212263	0.297488
SLAMF1 (LOD 2.60413)	0.165217	0.464295
TGF-alpha	-0.586197	1.2498
MCP-4	-0.262006	0.247741
CCL11	0.135192	0.22034
TNFSF14	-0.275891	0.309162
MMP-1	-0.181289	0.116886
LIF-R	-0.0947399	0.248168
FGF-21 (LOD 2.58067)	-0.0563023	0.0371021
CCL19	1.14255	2.43847
IL-15RA (LOD 2.09464)	0.11514	0.303806
IL-10RB	-0.157322	0.464295
IL-18R1	0.104134	0.22034
PD-L1	0.168218	0.309162
CXCL5	-1.16294	1.89362
TRANCE	0.280375	0.309162
HGF	-0.304649	0.677789
IL-12B	0.46385	0.681117
MMP-10	0.173852	0.247741
IL10	0.381093	0.495669
TNF	0.351255	0.448528
CCL23	-0.0422176	0.0584381
CD5	-0.0869901	0.134905
CCL3	0.18375	0.134905
Flt3L	0.409395	1.02497
CXCL6	-0.876755	1.81316
CXCL10	1.25465	2.48032
4E-BP1	-0.17619	0.134905
SIRT2 (LOD 3.36284)	-0.012916	0.0151174
CCL28	-0.220547	0.409647
DNER	-0.314872	2.1483
EN-RAGE (LOD 2.53581)	0.643439	0.96834
CD40	-0.0564665	0.0941691
IFN-gamma (LOD 4.43647)	0.949526	1.22177
FGF-19	-0.27501	0.297488
MCP-2	0.396616	0.590105
CASP-8	0.0512303	0.0440917
CCL25	0.0565565	0.0724322
CX3CL1	0.15378	0.209751
TNFRSF9	0.104495	0.134905
NT-3 (LOD 2.74025)	0.0609272	0.0965199
TWEAK	-0.263376	0.309162
CCL20	0.449548	0.639459
ST1A1 (LOD 1.78985)	-0.171473	0.134905
STAMBP	-0.112424	0.116886
ADA	-0.0427628	0.0440917
TNFB	0.0937274	0.166201
CSF-1	0.0518238	0.22034

## Sheet: Supp table S3a
	All proteins Sudan		A
	False Discovery Rate Adjusted PValues
	X	Y	PValue	FDR Adj PValue
	HIS 98% (Sudan-based cuttoff) (1/0)	SCF	6.34e-05	0.04568
	DSDNA 98% (Sudan-based cuttoff) (1/0)	CXCL10	0.00018	0.04568
	HIS 98% (Sudan-based cuttoff) (1/0)	MCP-3 (LOD 1.93766)	0.00033	0.04568
	SM 98% (Sudan-based cuttoff) (1/0)	MCP-3 (LOD 1.93766)	0.00035	0.04568
	HIS 98% (Sudan-based cuttoff) (1/0)	SLAMF1 (LOD 2.60413)	0.00038	0.04568
	HIS 98% (Sudan-based cuttoff) (1/0)	CXCL10	0.00038	0.04568
	SM 98% (Sudan-based cuttoff) (1/0)	CXCL10	0.00051	0.04604
	RIBO 98% (Sudan-based cuttoff) (1/0)	PD-L1	0.00053	0.04604
	DSDNA 98% (Sudan-based cuttoff) (1/0)	IL-15RA (LOD 2.09464)	0.00058	0.04604
	RIBO 98% (Sudan-based cuttoff) (1/0)	CCL19	0.00066	0.04772
	SM 98% (Sudan-based cuttoff) (1/0)	DNER	0.00095	0.06199
	U1RNP 98% (Sudan-based cuttoff) (1/0)	DNER	0.00103	0.06199
	DSDNA 98% (Sudan-based cuttoff) (1/0)	EN-RAGE (LOD 2.53581)	0.00131	0.06793
	TRIM21 98% (Sudan-based cuttoff) (1/0)	DNER	0.00132	0.06793
	SMRNP 98% (Sudan-based cuttoff) (1/0)	TRANCE	0.00149	0.07156
	RIBO 98% (Sudan-based cuttoff) (1/0)	IL-15RA (LOD 2.09464)	0.00165	0.07352
	TRIM21 98% (Sudan-based cuttoff) (1/0)	SCF	0.00176	0.07352
	U1RNP 98% (Sudan-based cuttoff) (1/0)	CXCL10	0.00186	0.07352
	U1RNP 98% (Sudan-based cuttoff) (1/0)	CCL19	0.00197	0.07352
	SSA60 98% (Sudan-based cuttoff) (1/0)	SCF	0.00212	0.07352
	HIS 98% (Sudan-based cuttoff) (1/0)	MCP-1	0.00214	0.07352
	SMRNP 98% (Sudan-based cuttoff) (1/0)	CXCL10	0.00253	0.08264
	RIBO 98% (Sudan-based cuttoff) (1/0)	MCP-2	0.00282	0.08818
	DSDNA 98% (Sudan-based cuttoff) (1/0)	PD-L1	0.00322	0.09389
	SM 98% (Sudan-based cuttoff) (1/0)	CXCL11	0.00329	0.09389
	SMRNP 98% (Sudan-based cuttoff) (1/0)	DNER	0.00339	0.09389
	DSDNA 98% (Sudan-based cuttoff) (1/0)	SCF	0.00414	0.10898
	U1RNP 98% (Sudan-based cuttoff) (1/0)	MCP-3 (LOD 1.93766)	0.00444	0.10898
	SMRNP 98% (Sudan-based cuttoff) (1/0)	CCL19	0.00452	0.10898
	RIBO 98% (Sudan-based cuttoff) (1/0)	TNF	0.00454	0.10898
	HIS 98% (Sudan-based cuttoff) (1/0)	CCL19	0.00516	0.11924
	RIBO 98% (Sudan-based cuttoff) (1/0)	IL-12B	0.0053	0.11924
	HIS 98% (Sudan-based cuttoff) (1/0)	EN-RAGE (LOD 2.53581)	0.00557	0.12162
	RIBO 98% (Sudan-based cuttoff) (1/0)	IL-18R1	0.00655	0.13881
	DSDNA 98% (Sudan-based cuttoff) (1/0)	MCP-3 (LOD 1.93766)	0.00707	0.14542
	SMRNP 98% (Sudan-based cuttoff) (1/0)	TGF-alpha	0.00747	0.14797
	SMRNP 98% (Sudan-based cuttoff) (1/0)	OSM	0.00765	0.14797
	HIS 98% (Sudan-based cuttoff) (1/0)	MCP-2	0.00781	0.14797
	SMRNP 98% (Sudan-based cuttoff) (1/0)	MCP-3 (LOD 1.93766)	0.00864	0.15334
	SM 98% (Sudan-based cuttoff) (1/0)	CCL19	0.00868	0.15334
	SMRNP 98% (Sudan-based cuttoff) (1/0)	MCP-1	0.00885	0.15334
	TRIM21 98% (Sudan-based cuttoff) (1/0)	CCL19	0.00894	0.15334
	SM 98% (Sudan-based cuttoff) (1/0)	SCF	0.00932	0.15611
	RIBO 98% (Sudan-based cuttoff) (1/0)	IL-17C (LOD 2.25487)	0.01078	0.174
	HIS 98% (Sudan-based cuttoff) (1/0)	CCL4	0.01121	0.174
	U1RNP 98% (Sudan-based cuttoff) (1/0)	SCF	0.0113	0.174
	TRIM21 98% (Sudan-based cuttoff) (1/0)	IL6 (LOD 2.75738)	0.01136	0.174
	U1RNP 98% (Sudan-based cuttoff) (1/0)	IL6 (LOD 2.75738)	0.0125	0.18748
	RIBO 98% (Sudan-based cuttoff) (1/0)	MCP-3 (LOD 1.93766)	0.01314	0.18989
	SSB 98% (Sudan-based cuttoff) (1/0)	CCL19	0.01319	0.18989
	RIBO 98% (Sudan-based cuttoff) (1/0)	uPA	0.01428	0.2002
	U1RNP 98% (Sudan-based cuttoff) (1/0)	MCP-2	0.01488	0.2002
	SMRNP 98% (Sudan-based cuttoff) (1/0)	CD6	0.01516	0.2002
	DSDNA 98% (Sudan-based cuttoff) (1/0)	TNF	0.01563	0.2002
	SSB 98% (Sudan-based cuttoff) (1/0)	MCP-3 (LOD 1.93766)	0.01569	0.2002
	SSB 98% (Sudan-based cuttoff) (1/0)	CCL3	0.01569	0.2002
	RIBO 98% (Sudan-based cuttoff) (1/0)	CXCL10	0.01593	0.2002
	SSB 98% (Sudan-based cuttoff) (1/0)	CXCL1	0.01637	0.2002
	HIS 98% (Sudan-based cuttoff) (1/0)	IL-15RA (LOD 2.09464)	0.01641	0.2002
	RIBO 98% (Sudan-based cuttoff) (1/0)	MCP-1	0.01728	0.20397
	RIBO 98% (Sudan-based cuttoff) (1/0)	SCF	0.01728	0.20397
	DSDNA 98% (Sudan-based cuttoff) (1/0)	IL10	0.01778	0.20647
	RIBO 98% (Sudan-based cuttoff) (1/0)	TRAIL	0.01873	0.20727
	HIS 98% (Sudan-based cuttoff) (1/0)	CXCL6	0.01877	0.20727
	TRIM21 98% (Sudan-based cuttoff) (1/0)	CCL20	0.01889	0.20727
	SSA60 98% (Sudan-based cuttoff) (1/0)	CCL19	0.019	0.20727
	DSDNA 98% (Sudan-based cuttoff) (1/0)	TRAIL	0.01977	0.21242
	RIBO 98% (Sudan-based cuttoff) (1/0)	IFN-gamma (LOD 4.43647)	0.02028	0.21478
	SM 98% (Sudan-based cuttoff) (1/0)	TRANCE	0.02187	0.22818
	SMRNP 98% (Sudan-based cuttoff) (1/0)	MCP-2	0.02459	0.24993
	SSB 98% (Sudan-based cuttoff) (1/0)	TRAIL	0.02483	0.24993
	RIBO 98% (Sudan-based cuttoff) (1/0)	IL10	0.02499	0.24993
	HIS 98% (Sudan-based cuttoff) (1/0)	DNER	0.026	0.25649
	SSA60 98% (Sudan-based cuttoff) (1/0)	IL-17A (LOD 3.04967)	0.02672	0.25997
	U1RNP 98% (Sudan-based cuttoff) (1/0)	CXCL11	0.02753	0.25998
	SSB 98% (Sudan-based cuttoff) (1/0)	IL8	0.02801	0.25998
	SSB 98% (Sudan-based cuttoff) (1/0)	TNFSF14	0.02801	0.25998
	U1RNP 98% (Sudan-based cuttoff) (1/0)	IFN-gamma (LOD 4.43647)	0.02816	0.25998
	PCNA 98% (Sudan-based cuttoff) (1/0)	TNF	0.02903	0.26461
	SSA60 98% (Sudan-based cuttoff) (1/0)	IL-10RB	0.02951	0.26558
	U1RNP 98% (Sudan-based cuttoff) (1/0)	TRANCE	0.03152	0.27892
	PCNA 98% (Sudan-based cuttoff) (1/0)	MCP-1	0.03177	0.27892
	SSA60 98% (Sudan-based cuttoff) (1/0)	MCP-3 (LOD 1.93766)	0.03362	0.29162
	TRIM21 98% (Sudan-based cuttoff) (1/0)	CD8A	0.03418	0.29294
	SMRNP 98% (Sudan-based cuttoff) (1/0)	IL-17C (LOD 2.25487)	0.03503	0.29486
	HIS 98% (Sudan-based cuttoff) (1/0)	IL6 (LOD 2.75738)	0.03554	0.29486
	TRIM21 98% (Sudan-based cuttoff) (1/0)	IL-17A (LOD 3.04967)	0.03658	0.29486
	U1RNP 98% (Sudan-based cuttoff) (1/0)	MCP-1	0.03679	0.29486
	SSB 98% (Sudan-based cuttoff) (1/0)	MCP-4	0.03682	0.29486
	SMRNP 98% (Sudan-based cuttoff) (1/0)	CXCL11	0.03721	0.29486
	RIBO 98% (Sudan-based cuttoff) (1/0)	TRANCE	0.0373	0.29486
	DSDNA 98% (Sudan-based cuttoff) (1/0)	CX3CL1	0.03768	0.29486
	DSDNA 98% (Sudan-based cuttoff) (1/0)	IFN-gamma (LOD 4.43647)	0.03915	0.2978
	U1RNP 98% (Sudan-based cuttoff) (1/0)	IL-17A (LOD 3.04967)	0.03926	0.2978
	SSA60 98% (Sudan-based cuttoff) (1/0)	DNER	0.03943	0.2978
	HIS 98% (Sudan-based cuttoff) (1/0)	IFN-gamma (LOD 4.43647)	0.04012	0.2978
	U1RNP 98% (Sudan-based cuttoff) (1/0)	FGF-21 (LOD 2.58067)	0.04012	0.2978
	RIBO 98% (Sudan-based cuttoff) (1/0)	SLAMF1 (LOD 2.60413)	0.04108	0.30182
	DSDNA 98% (Sudan-based cuttoff) (1/0)	IL-17C (LOD 2.25487)	0.04225	0.30729
	TRIM21 98% (Sudan-based cuttoff) (1/0)	MCP-3 (LOD 1.93766)	0.04371	0.31254
	SM 98% (Sudan-based cuttoff) (1/0)	IL-12B	0.04447	0.31254
	SSB 98% (Sudan-based cuttoff) (1/0)	MMP-1	0.04448	0.31254
	DSDNA 98% (Sudan-based cuttoff) (1/0)	MCP-2	0.04471	0.31254
	TRIM21 98% (Sudan-based cuttoff) (1/0)	IL-10RB	0.04666	0.32305
	TRIM21 98% (Sudan-based cuttoff) (1/0)	MCP-1	0.04769	0.32548
	HIS 98% (Sudan-based cuttoff) (1/0)	CCL3	0.04792	0.32548
	SSA60 98% (Sudan-based cuttoff) (1/0)	CD5	0.04899	0.3294
	U1RNP 98% (Sudan-based cuttoff) (1/0)	EN-RAGE (LOD 2.53581)	0.04959	0.3294
	SM 98% (Sudan-based cuttoff) (1/0)	MCP-2	0.04987	0.3294
	SMRNP 98% (Sudan-based cuttoff) (1/0)	IFN-gamma (LOD 4.43647)	0.05095	0.33348
	DSDNA 98% (Sudan-based cuttoff) (1/0)	CD8A	0.05282	0.34263
	HIS 98% (Sudan-based cuttoff) (1/0)	IL-12B	0.05379	0.34582
	SMRNP 98% (Sudan-based cuttoff) (1/0)	CXCL6	0.05498	0.35032
	DSDNA 98% (Sudan-based cuttoff) (1/0)	OSM	0.0568	0.35671
	PCNA 98% (Sudan-based cuttoff) (1/0)	TRAIL	0.05776	0.35671
	SM 98% (Sudan-based cuttoff) (1/0)	EN-RAGE (LOD 2.53581)	0.05791	0.35671
	RIBO 98% (Sudan-based cuttoff) (1/0)	TNFRSF9	0.05828	0.35671
	U1RNP 98% (Sudan-based cuttoff) (1/0)	PD-L1	0.05846	0.35671
	SM 98% (Sudan-based cuttoff) (1/0)	CD244	0.05898	0.35688
	PCNA 98% (Sudan-based cuttoff) (1/0)	IL8	0.06097	0.36582
	SMRNP 98% (Sudan-based cuttoff) (1/0)	PD-L1	0.06267	0.36866
	HIS 98% (Sudan-based cuttoff) (1/0)	IL-17A (LOD 3.04967)	0.06373	0.36866
	SSB 98% (Sudan-based cuttoff) (1/0)	VEGFA	0.06386	0.36866
	SSB 98% (Sudan-based cuttoff) (1/0)	CCL4	0.06386	0.36866
	DSDNA 98% (Sudan-based cuttoff) (1/0)	CCL19	0.06437	0.36866
	U1RNP 98% (Sudan-based cuttoff) (1/0)	IL-17C (LOD 2.25487)	0.06465	0.36866
	SMRNP 98% (Sudan-based cuttoff) (1/0)	HGF	0.06503	0.36866
	TRIM21 98% (Sudan-based cuttoff) (1/0)	CD244	0.06678	0.37274
	TRIM21 98% (Sudan-based cuttoff) (1/0)	STAMBP	0.06678	0.37274
	SSA60 98% (Sudan-based cuttoff) (1/0)	IL-12B	0.06987	0.38663
	SM 98% (Sudan-based cuttoff) (1/0)	IL-17A (LOD 3.04967)	0.07069	0.38663
	SSB 98% (Sudan-based cuttoff) (1/0)	HGF	0.07088	0.38663
	DSDNA 98% (Sudan-based cuttoff) (1/0)	IL6 (LOD 2.75738)	0.07402	0.4006
	SM 98% (Sudan-based cuttoff) (1/0)	TGF-alpha	0.07456	0.4006
	TRIM21 98% (Sudan-based cuttoff) (1/0)	CD6	0.0754	0.40173
	SM 98% (Sudan-based cuttoff) (1/0)	OSM	0.07588	0.40173
	TRIM21 98% (Sudan-based cuttoff) (1/0)	CD5	0.07693	0.40244
	U1RNP 98% (Sudan-based cuttoff) (1/0)	TWEAK	0.07713	0.40244
	SSA60 98% (Sudan-based cuttoff) (1/0)	LIF-R	0.0805	0.41288
	SSA60 98% (Sudan-based cuttoff) (1/0)	CXCL10	0.0805	0.41288
	PCNA 98% (Sudan-based cuttoff) (1/0)	CXCL10	0.08136	0.41288
	DSDNA 98% (Sudan-based cuttoff) (1/0)	OPG	0.082	0.41288
	DSDNA 98% (Sudan-based cuttoff) (1/0)	CXCL11	0.082	0.41288
	DSDNA 98% (Sudan-based cuttoff) (1/0)	HGF	0.0834	0.41699
	HIS 98% (Sudan-based cuttoff) (1/0)	CXCL5	0.08586	0.42166
	SSB 98% (Sudan-based cuttoff) (1/0)	MCP-2	0.08682	0.42166
	SSB 98% (Sudan-based cuttoff) (1/0)	ADA	0.08682	0.42166
	SMRNP 98% (Sudan-based cuttoff) (1/0)	CXCL5	0.08813	0.42166
	SSB 98% (Sudan-based cuttoff) (1/0)	CCL28	0.08974	0.42166
	RIBO 98% (Sudan-based cuttoff) (1/0)	ST1A1 (LOD 1.78985)	0.09011	0.42166
	HIS 98% (Sudan-based cuttoff) (1/0)	TNF	0.09048	0.42166
	TRIM21 98% (Sudan-based cuttoff) (1/0)	CXCL9	0.09177	0.42166
	RIBO 98% (Sudan-based cuttoff) (1/0)	NT-3 (LOD 2.74025)	0.09201	0.42166
	SSB 98% (Sudan-based cuttoff) (1/0)	AXIN1 (LOD 1.85259)	0.09274	0.42166
	SSB 98% (Sudan-based cuttoff) (1/0)	IL-12B	0.09274	0.42166
	SMRNP 98% (Sudan-based cuttoff) (1/0)	Flt3L	0.09282	0.42166
	HIS 98% (Sudan-based cuttoff) (1/0)	PD-L1	0.09287	0.42166
	PCNA 98% (Sudan-based cuttoff) (1/0)	MMP-10	0.09463	0.42166
	TRIM21 98% (Sudan-based cuttoff) (1/0)	IFN-gamma (LOD 4.43647)	0.09537	0.42166
	SM 98% (Sudan-based cuttoff) (1/0)	IL-10RB	0.09573	0.42166
	SSB 98% (Sudan-based cuttoff) (1/0)	uPA	0.09582	0.42166
	U1RNP 98% (Sudan-based cuttoff) (1/0)	CXCL6	0.09677	0.42166
	SMRNP 98% (Sudan-based cuttoff) (1/0)	IL6 (LOD 2.75738)	0.09771	0.42166
	RIBO 98% (Sudan-based cuttoff) (1/0)	CD8A	0.09792	0.42166
	RIBO 98% (Sudan-based cuttoff) (1/0)	CCL3	0.09792	0.42166
	DSDNA 98% (Sudan-based cuttoff) (1/0)	DNER	0.09845	0.42166
	U1RNP 98% (Sudan-based cuttoff) (1/0)	CD244	0.09858	0.42166
	SSB 98% (Sudan-based cuttoff) (1/0)	Flt3L	0.09897	0.42166
	SSB 98% (Sudan-based cuttoff) (1/0)	TNFRSF9	0.09897	0.42166
	TRIM21 98% (Sudan-based cuttoff) (1/0)	IL8	0.10289	0.42805
	HIS 98% (Sudan-based cuttoff) (1/0)	CXCL11	0.10292	0.42805
	SSA60 98% (Sudan-based cuttoff) (1/0)	FGF-21 (LOD 2.58067)	0.10293	0.42805
	SMRNP 98% (Sudan-based cuttoff) (1/0)	IL-17A (LOD 3.04967)	0.10455	0.42805
	SSA60 98% (Sudan-based cuttoff) (1/0)	IL6 (LOD 2.75738)	0.1057	0.42805
	SSA60 98% (Sudan-based cuttoff) (1/0)	CST5	0.1057	0.42805
	SM 98% (Sudan-based cuttoff) (1/0)	TNF	0.10667	0.42805
	TRIM21 98% (Sudan-based cuttoff) (1/0)	CCL3	0.10683	0.42805
	DSDNA 98% (Sudan-based cuttoff) (1/0)	CXCL5	0.10847	0.42805
	DSDNA 98% (Sudan-based cuttoff) (1/0)	TRANCE	0.10847	0.42805
	SSB 98% (Sudan-based cuttoff) (1/0)	CXCL11	0.10895	0.42805
	SSB 98% (Sudan-based cuttoff) (1/0)	CXCL10	0.10895	0.42805
	PCNA 98% (Sudan-based cuttoff) (1/0)	MCP-2	0.10958	0.42805
	DSDNA 98% (Sudan-based cuttoff) (1/0)	MCP-1	0.11022	0.42805
	SM 98% (Sudan-based cuttoff) (1/0)	PD-L1	0.11204	0.42805
	SSB 98% (Sudan-based cuttoff) (1/0)	IL7	0.11245	0.42805
	SSB 98% (Sudan-based cuttoff) (1/0)	IL10	0.11245	0.42805
	SSB 98% (Sudan-based cuttoff) (1/0)	NT-3 (LOD 2.74025)	0.11245	0.42805
	RIBO 98% (Sudan-based cuttoff) (1/0)	TGF-alpha	0.11286	0.42805
	RIBO 98% (Sudan-based cuttoff) (1/0)	CX3CL1	0.11286	0.42805
	TRIM21 98% (Sudan-based cuttoff) (1/0)	Flt3L	0.11296	0.42805
	PCNA 98% (Sudan-based cuttoff) (1/0)	ST1A1 (LOD 1.78985)	0.11496	0.4287
	SM 98% (Sudan-based cuttoff) (1/0)	MCP-1	0.11574	0.4287
	PCNA 98% (Sudan-based cuttoff) (1/0)	IL-12B	0.11772	0.4287
	TRIM21 98% (Sudan-based cuttoff) (1/0)	CXCL10	0.11936	0.4287
	SM 98% (Sudan-based cuttoff) (1/0)	TRAIL	0.11953	0.4287
	SSB 98% (Sudan-based cuttoff) (1/0)	CDCP1	0.1197	0.4287
	RIBO 98% (Sudan-based cuttoff) (1/0)	DNER	0.11979	0.4287
	RIBO 98% (Sudan-based cuttoff) (1/0)	CSF-1	0.11979	0.4287
	U1RNP 98% (Sudan-based cuttoff) (1/0)	CD6	0.12022	0.4287
	U1RNP 98% (Sudan-based cuttoff) (1/0)	CXCL9	0.12022	0.4287
	U1RNP 98% (Sudan-based cuttoff) (1/0)	CXCL5	0.12022	0.4287
	PCNA 98% (Sudan-based cuttoff) (1/0)	CDCP1	0.12054	0.4287
	SM 98% (Sudan-based cuttoff) (1/0)	HGF	0.12146	0.4287
	SM 98% (Sudan-based cuttoff) (1/0)	IFN-gamma (LOD 4.43647)	0.12146	0.4287
	DSDNA 98% (Sudan-based cuttoff) (1/0)	CSF-1	0.12307	0.43154
	SSB 98% (Sudan-based cuttoff) (1/0)	LAP TGF-beta-1	0.12347	0.43154
	SM 98% (Sudan-based cuttoff) (1/0)	IL7	0.12741	0.44316
	SMRNP 98% (Sudan-based cuttoff) (1/0)	SCF	0.12944	0.44629
	RIBO 98% (Sudan-based cuttoff) (1/0)	IL6 (LOD 2.75738)	0.12955	0.44629
	SSB 98% (Sudan-based cuttoff) (1/0)	TRANCE	0.13127	0.44993
	HIS 98% (Sudan-based cuttoff) (1/0)	CSF-1	0.13185	0.44993
	SSA60 98% (Sudan-based cuttoff) (1/0)	IL10	0.13338	0.45301
	RIBO 98% (Sudan-based cuttoff) (1/0)	OSM	0.13465	0.45473
	SSB 98% (Sudan-based cuttoff) (1/0)	CXCL6	0.13532	0.45473
	SMRNP 98% (Sudan-based cuttoff) (1/0)	IL-12B	0.13579	0.45473
	SSA60 98% (Sudan-based cuttoff) (1/0)	CCL11	0.13678	0.45593
	TRIM21 98% (Sudan-based cuttoff) (1/0)	ADA	0.14276	0.47011
	SSB 98% (Sudan-based cuttoff) (1/0)	TNF	0.14369	0.47011
	DSDNA 98% (Sudan-based cuttoff) (1/0)	CD6	0.14451	0.47011
	PCNA 98% (Sudan-based cuttoff) (1/0)	CCL19	0.14502	0.47011
	TRIM21 98% (Sudan-based cuttoff) (1/0)	TNF	0.14528	0.47011
	RIBO 98% (Sudan-based cuttoff) (1/0)	TNFB	0.14533	0.47011
	DSDNA 98% (Sudan-based cuttoff) (1/0)	CCL3	0.1456	0.47011
	RIBO 98% (Sudan-based cuttoff) (1/0)	CDCP1	0.14809	0.47312
	PCNA 98% (Sudan-based cuttoff) (1/0)	PD-L1	0.14833	0.47312
	HIS 98% (Sudan-based cuttoff) (1/0)	CXCL1	0.14851	0.47312
	U1RNP 98% (Sudan-based cuttoff) (1/0)	SLAMF1 (LOD 2.60413)	0.15041	0.47707
	U1RNP 98% (Sudan-based cuttoff) (1/0)	CSF-1	0.15553	0.48262
	HIS 98% (Sudan-based cuttoff) (1/0)	IL18	0.1556	0.48262
	SM 98% (Sudan-based cuttoff) (1/0)	IL-15RA (LOD 2.09464)	0.15582	0.48262
	SMRNP 98% (Sudan-based cuttoff) (1/0)	IL7	0.15628	0.48262
	DSDNA 98% (Sudan-based cuttoff) (1/0)	TGF-alpha	0.15683	0.48262
	SSB 98% (Sudan-based cuttoff) (1/0)	4E-BP1	0.15699	0.48262
	U1RNP 98% (Sudan-based cuttoff) (1/0)	TGF-alpha	0.15813	0.48262
	SM 98% (Sudan-based cuttoff) (1/0)	IL-17C (LOD 2.25487)	0.15819	0.48262
	SM 98% (Sudan-based cuttoff) (1/0)	TWEAK	0.15819	0.48262
	RIBO 98% (Sudan-based cuttoff) (1/0)	Flt3L	0.15956	0.48475
	PCNA 98% (Sudan-based cuttoff) (1/0)	STAMBP	0.16216	0.49056
	SM 98% (Sudan-based cuttoff) (1/0)	CD6	0.16301	0.49108
	PCNA 98% (Sudan-based cuttoff) (1/0)	CCL20	0.16576	0.49399
	U1RNP 98% (Sudan-based cuttoff) (1/0)	IL7	0.16616	0.49399
	U1RNP 98% (Sudan-based cuttoff) (1/0)	CX3CL1	0.16616	0.49399
	HIS 98% (Sudan-based cuttoff) (1/0)	ST1A1 (LOD 1.78985)	0.16672	0.49399
	SMRNP 98% (Sudan-based cuttoff) (1/0)	NT-3 (LOD 2.74025)	0.16863	0.49761
	TRIM21 98% (Sudan-based cuttoff) (1/0)	LIF-R	0.16953	0.49822
	PCNA 98% (Sudan-based cuttoff) (1/0)	IL-15RA (LOD 2.09464)	0.17315	0.50617
	DSDNA 98% (Sudan-based cuttoff) (1/0)	CXCL6	0.17364	0.50617
	U1RNP 98% (Sudan-based cuttoff) (1/0)	CCL25	0.17448	0.50655
	SSB 98% (Sudan-based cuttoff) (1/0)	FGF-21 (LOD 2.58067)	0.1812	0.51839
	SSB 98% (Sudan-based cuttoff) (1/0)	CXCL5	0.1812	0.51839
	HIS 98% (Sudan-based cuttoff) (1/0)	CDCP1	0.18247	0.51839
	HIS 98% (Sudan-based cuttoff) (1/0)	CCL25	0.18247	0.51839
	HIS 98% (Sudan-based cuttoff) (1/0)	TNFRSF9	0.18247	0.51839
	SSA60 98% (Sudan-based cuttoff) (1/0)	IFN-gamma (LOD 4.43647)	0.18287	0.51839
	U1RNP 98% (Sudan-based cuttoff) (1/0)	IL-18R1	0.18606	0.52412
	SSB 98% (Sudan-based cuttoff) (1/0)	TWEAK	0.18635	0.52412
	TRIM21 98% (Sudan-based cuttoff) (1/0)	CXCL1	0.18731	0.52477
	SSA60 98% (Sudan-based cuttoff) (1/0)	CCL20	0.19156	0.52811
	DSDNA 98% (Sudan-based cuttoff) (1/0)	IL18	0.19176	0.52811
	U1RNP 98% (Sudan-based cuttoff) (1/0)	OSM	0.19206	0.52811
	PCNA 98% (Sudan-based cuttoff) (1/0)	MCP-3 (LOD 1.93766)	0.19268	0.52811
	PCNA 98% (Sudan-based cuttoff) (1/0)	DNER	0.19268	0.52811
	DSDNA 98% (Sudan-based cuttoff) (1/0)	CD5	0.19446	0.52811
	RIBO 98% (Sudan-based cuttoff) (1/0)	CXCL6	0.19456	0.52811
	HIS 98% (Sudan-based cuttoff) (1/0)	MCP-4	0.19498	0.52811
	U1RNP 98% (Sudan-based cuttoff) (1/0)	IL-12B	0.19511	0.52811
	SM 98% (Sudan-based cuttoff) (1/0)	IL10	0.19709	0.52951
	SM 98% (Sudan-based cuttoff) (1/0)	Flt3L	0.19709	0.52951
	HIS 98% (Sudan-based cuttoff) (1/0)	IL8	0.19928	0.53336
	SSA60 98% (Sudan-based cuttoff) (1/0)	CD40	0.20055	0.53336
	PCNA 98% (Sudan-based cuttoff) (1/0)	IL-17C (LOD 2.25487)	0.20094	0.53336
	RIBO 98% (Sudan-based cuttoff) (1/0)	CXCL11	0.20149	0.53336
	PCNA 98% (Sudan-based cuttoff) (1/0)	CXCL6	0.20516	0.54108
	U1RNP 98% (Sudan-based cuttoff) (1/0)	IL-10RB	0.21581	0.5671
	PCNA 98% (Sudan-based cuttoff) (1/0)	SIRT2 (LOD 3.36284)	0.21821	0.57132
	SSA60 98% (Sudan-based cuttoff) (1/0)	IL18	0.21945	0.57175
	HIS 98% (Sudan-based cuttoff) (1/0)	CXCL9	0.22186	0.57175
	HIS 98% (Sudan-based cuttoff) (1/0)	IL10	0.22186	0.57175
	PCNA 98% (Sudan-based cuttoff) (1/0)	CST5	0.22269	0.57175
	DSDNA 98% (Sudan-based cuttoff) (1/0)	IL7	0.22299	0.57175
	SM 98% (Sudan-based cuttoff) (1/0)	CCL28	0.22357	0.57175
	SMRNP 98% (Sudan-based cuttoff) (1/0)	TWEAK	0.22542	0.57175
	SSB 98% (Sudan-based cuttoff) (1/0)	OSM	0.22552	0.57175
	SSB 98% (Sudan-based cuttoff) (1/0)	ST1A1 (LOD 1.78985)	0.22552	0.57175
	RIBO 98% (Sudan-based cuttoff) (1/0)	CXCL5	0.22715	0.57385
	DSDNA 98% (Sudan-based cuttoff) (1/0)	SLAMF1 (LOD 2.60413)	0.22904	0.5766
	U1RNP 98% (Sudan-based cuttoff) (1/0)	IL8	0.23105	0.57962
	PCNA 98% (Sudan-based cuttoff) (1/0)	IL10	0.23185	0.57962
	SM 98% (Sudan-based cuttoff) (1/0)	CCL11	0.23294	0.58032
	SSA60 98% (Sudan-based cuttoff) (1/0)	MCP-1	0.23443	0.58124
	HIS 98% (Sudan-based cuttoff) (1/0)	FGF-21 (LOD 2.58067)	0.23626	0.58124
	TRIM21 98% (Sudan-based cuttoff) (1/0)	MMP-1	0.23771	0.58124
	TRIM21 98% (Sudan-based cuttoff) (1/0)	SIRT2 (LOD 3.36284)	0.23771	0.58124
	SSB 98% (Sudan-based cuttoff) (1/0)	CST5	0.23772	0.58124
	SSA60 98% (Sudan-based cuttoff) (1/0)	TWEAK	0.23959	0.58124
	PCNA 98% (Sudan-based cuttoff) (1/0)	CXCL9	0.24127	0.58124
	PCNA 98% (Sudan-based cuttoff) (1/0)	CCL4	0.24127	0.58124
	PCNA 98% (Sudan-based cuttoff) (1/0)	FGF-21 (LOD 2.58067)	0.24127	0.58124
	TRIM21 98% (Sudan-based cuttoff) (1/0)	CCL23	0.24138	0.58124
	U1RNP 98% (Sudan-based cuttoff) (1/0)	CST5	0.24885	0.59724
	SSA60 98% (Sudan-based cuttoff) (1/0)	CD244	0.25013	0.59832
	HIS 98% (Sudan-based cuttoff) (1/0)	IL-18R1	0.25131	0.59915
	SMRNP 98% (Sudan-based cuttoff) (1/0)	TNFSF14	0.25501	0.60596
	HIS 98% (Sudan-based cuttoff) (1/0)	LAP TGF-beta-1	0.25647	0.60743
	RIBO 98% (Sudan-based cuttoff) (1/0)	IL7	0.25923	0.61195
	SSA60 98% (Sudan-based cuttoff) (1/0)	FGF-19	0.261	0.61411
	U1RNP 98% (Sudan-based cuttoff) (1/0)	HGF	0.26377	0.61861
	PCNA 98% (Sudan-based cuttoff) (1/0)	Flt3L	0.26599	0.62016
	SSA60 98% (Sudan-based cuttoff) (1/0)	CXCL9	0.26655	0.62016
	HIS 98% (Sudan-based cuttoff) (1/0)	TNFB	0.26701	0.62016
	SSB 98% (Sudan-based cuttoff) (1/0)	SIRT2 (LOD 3.36284)	0.27024	0.62439
	RIBO 98% (Sudan-based cuttoff) (1/0)	VEGFA	0.27203	0.62439
	SSA60 98% (Sudan-based cuttoff) (1/0)	IL-17C (LOD 2.25487)	0.27218	0.62439
	SMRNP 98% (Sudan-based cuttoff) (1/0)	ADA	0.27256	0.62439
	SM 98% (Sudan-based cuttoff) (1/0)	IL6 (LOD 2.75738)	0.27317	0.62439
	RIBO 98% (Sudan-based cuttoff) (1/0)	4E-BP1	0.2764	0.62723
	SM 98% (Sudan-based cuttoff) (1/0)	CX3CL1	0.27673	0.62723
	SSA60 98% (Sudan-based cuttoff) (1/0)	IL8	0.2779	0.62723
	SSA60 98% (Sudan-based cuttoff) (1/0)	TRAIL	0.2779	0.62723
	SM 98% (Sudan-based cuttoff) (1/0)	MMP-1	0.28031	0.6281
	RIBO 98% (Sudan-based cuttoff) (1/0)	CCL23	0.28081	0.6281
	PCNA 98% (Sudan-based cuttoff) (1/0)	CCL3	0.28164	0.6281
	HIS 98% (Sudan-based cuttoff) (1/0)	LIF-R	0.28338	0.6281
	SSB 98% (Sudan-based cuttoff) (1/0)	TGF-alpha	0.28407	0.6281
	SSB 98% (Sudan-based cuttoff) (1/0)	TNFB	0.28407	0.6281
	TRIM21 98% (Sudan-based cuttoff) (1/0)	CSF-1	0.28441	0.6281
	RIBO 98% (Sudan-based cuttoff) (1/0)	IL18	0.28526	0.6281
	PCNA 98% (Sudan-based cuttoff) (1/0)	SCF	0.28699	0.62998
	HIS 98% (Sudan-based cuttoff) (1/0)	IL-17C (LOD 2.25487)	0.28898	0.63166
	RIBO 98% (Sudan-based cuttoff) (1/0)	CD40	0.28977	0.63166
	SSB 98% (Sudan-based cuttoff) (1/0)	CX3CL1	0.29116	0.63166
	SM 98% (Sudan-based cuttoff) (1/0)	MMP-10	0.29126	0.63166
	SM 98% (Sudan-based cuttoff) (1/0)	CSF-1	0.29498	0.63685
	U1RNP 98% (Sudan-based cuttoff) (1/0)	CCL20	0.29543	0.63685
	PCNA 98% (Sudan-based cuttoff) (1/0)	TNFSF14	0.2979	0.63822
	SM 98% (Sudan-based cuttoff) (1/0)	CCL20	0.29872	0.63822
	SM 98% (Sudan-based cuttoff) (1/0)	ADA	0.29872	0.63822
	PCNA 98% (Sudan-based cuttoff) (1/0)	TNFRSF9	0.30345	0.64641
	SMRNP 98% (Sudan-based cuttoff) (1/0)	IL-15RA (LOD 2.09464)	0.31011	0.65864
	HIS 98% (Sudan-based cuttoff) (1/0)	NT-3 (LOD 2.74025)	0.31213	0.66053
	TRIM21 98% (Sudan-based cuttoff) (1/0)	IL-12B	0.31434	0.66053
	RIBO 98% (Sudan-based cuttoff) (1/0)	MCP-4	0.3178	0.66053
	SM 98% (Sudan-based cuttoff) (1/0)	NT-3 (LOD 2.74025)	0.31792	0.66053
	HIS 98% (Sudan-based cuttoff) (1/0)	TRANCE	0.31811	0.66053
	DSDNA 98% (Sudan-based cuttoff) (1/0)	CCL4	0.31839	0.66053
	SSA60 98% (Sudan-based cuttoff) (1/0)	MCP-4	0.32018	0.66053
	PCNA 98% (Sudan-based cuttoff) (1/0)	TWEAK	0.32053	0.66053
	SSB 98% (Sudan-based cuttoff) (1/0)	MCP-1	0.32069	0.66053
	SM 98% (Sudan-based cuttoff) (1/0)	SIRT2 (LOD 3.36284)	0.32185	0.66053
	SMRNP 98% (Sudan-based cuttoff) (1/0)	CXCL9	0.32201	0.66053
	SMRNP 98% (Sudan-based cuttoff) (1/0)	IL10	0.32201	0.66053
	SM 98% (Sudan-based cuttoff) (1/0)	LAP TGF-beta-1	0.32582	0.66378
	DSDNA 98% (Sudan-based cuttoff) (1/0)	IL-12B	0.3261	0.66378
	PCNA 98% (Sudan-based cuttoff) (1/0)	IFN-gamma (LOD 4.43647)	0.32636	0.66378
	TRIM21 98% (Sudan-based cuttoff) (1/0)	IL10	0.32778	0.6648
	SMRNP 98% (Sudan-based cuttoff) (1/0)	CD244	0.33011	0.66492
	HIS 98% (Sudan-based cuttoff) (1/0)	CD244	0.33028	0.66492
	RIBO 98% (Sudan-based cuttoff) (1/0)	CXCL9	0.33246	0.66492
	RIBO 98% (Sudan-based cuttoff) (1/0)	CCL4	0.33246	0.66492
	RIBO 98% (Sudan-based cuttoff) (1/0)	CCL20	0.33246	0.66492
	SMRNP 98% (Sudan-based cuttoff) (1/0)	CSF-1	0.3342	0.66656
	SMRNP 98% (Sudan-based cuttoff) (1/0)	SLAMF1 (LOD 2.60413)	0.33833	0.67293
	SSA60 98% (Sudan-based cuttoff) (1/0)	TNF	0.33952	0.67343
	TRIM21 98% (Sudan-based cuttoff) (1/0)	CXCL11	0.34159	0.67561
	SMRNP 98% (Sudan-based cuttoff) (1/0)	TNF	0.3425	0.67561
	SSB 98% (Sudan-based cuttoff) (1/0)	STAMBP	0.34409	0.67689
	HIS 98% (Sudan-based cuttoff) (1/0)	CCL11	0.3491	0.68377
	DSDNA 98% (Sudan-based cuttoff) (1/0)	IL-18R1	0.34996	0.68377
	RIBO 98% (Sudan-based cuttoff) (1/0)	LIF-R	0.35268	0.68377
	SSA60 98% (Sudan-based cuttoff) (1/0)	TRANCE	0.35283	0.68377
	SSA60 98% (Sudan-based cuttoff) (1/0)	TNFRSF9	0.35283	0.68377
	DSDNA 98% (Sudan-based cuttoff) (1/0)	CCL25	0.35404	0.68377
	SM 98% (Sudan-based cuttoff) (1/0)	AXIN1 (LOD 1.85259)	0.35447	0.68377
	SMRNP 98% (Sudan-based cuttoff) (1/0)	TRAIL	0.35518	0.68377
	DSDNA 98% (Sudan-based cuttoff) (1/0)	MMP-10	0.35815	0.68623
	SSB 98% (Sudan-based cuttoff) (1/0)	MMP-10	0.36027	0.68623
	SSB 98% (Sudan-based cuttoff) (1/0)	EN-RAGE (LOD 2.53581)	0.36027	0.68623
	SSB 98% (Sudan-based cuttoff) (1/0)	CCL25	0.36027	0.68623
	HIS 98% (Sudan-based cuttoff) (1/0)	Flt3L	0.36201	0.68736
	PCNA 98% (Sudan-based cuttoff) (1/0)	NT-3 (LOD 2.74025)	0.36277	0.68736
	SSB 98% (Sudan-based cuttoff) (1/0)	CXCL9	0.37693	0.71231
	SSA60 98% (Sudan-based cuttoff) (1/0)	CCL3	0.38041	0.717
	SMRNP 98% (Sudan-based cuttoff) (1/0)	IL-10RB	0.38366	0.72081
	U1RNP 98% (Sudan-based cuttoff) (1/0)	IL-15RA (LOD 2.09464)	0.38529	0.72081
	SSB 98% (Sudan-based cuttoff) (1/0)	IFN-gamma (LOD 4.43647)	0.38543	0.72081
	PCNA 98% (Sudan-based cuttoff) (1/0)	HGF	0.38841	0.72203
	HIS 98% (Sudan-based cuttoff) (1/0)	CX3CL1	0.38873	0.72203
	SM 98% (Sudan-based cuttoff) (1/0)	SLAMF1 (LOD 2.60413)	0.38909	0.72203
	TRIM21 98% (Sudan-based cuttoff) (1/0)	NT-3 (LOD 2.74025)	0.39026	0.72234
	PCNA 98% (Sudan-based cuttoff) (1/0)	uPA	0.39499	0.72659
	U1RNP 98% (Sudan-based cuttoff) (1/0)	IL10	0.39511	0.72659
	HIS 98% (Sudan-based cuttoff) (1/0)	CCL28	0.39559	0.72659
	SSB 98% (Sudan-based cuttoff) (1/0)	CD8A	0.40279	0.73606
	SSB 98% (Sudan-based cuttoff) (1/0)	CCL11	0.40279	0.73606
	DSDNA 98% (Sudan-based cuttoff) (1/0)	AXIN1 (LOD 1.85259)	0.40534	0.73884
	SM 98% (Sudan-based cuttoff) (1/0)	MCP-4	0.41174	0.74862
	DSDNA 98% (Sudan-based cuttoff) (1/0)	CCL20	0.4143	0.74899
	PCNA 98% (Sudan-based cuttoff) (1/0)	AXIN1 (LOD 1.85259)	0.41512	0.74899
	PCNA 98% (Sudan-based cuttoff) (1/0)	CCL23	0.41512	0.74899
	TRIM21 98% (Sudan-based cuttoff) (1/0)	CDCP1	0.41611	0.74899
	SMRNP 98% (Sudan-based cuttoff) (1/0)	CCL11	0.41821	0.7509
	U1RNP 98% (Sudan-based cuttoff) (1/0)	CCL23	0.42032	0.75281
	SMRNP 98% (Sudan-based cuttoff) (1/0)	CCL25	0.42295	0.75334
	DSDNA 98% (Sudan-based cuttoff) (1/0)	TNFRSF9	0.42338	0.75334
	HIS 98% (Sudan-based cuttoff) (1/0)	MMP-10	0.42376	0.75334
	HIS 98% (Sudan-based cuttoff) (1/0)	TGF-alpha	0.43098	0.76142
	HIS 98% (Sudan-based cuttoff) (1/0)	ADA	0.43098	0.76142
	TRIM21 98% (Sudan-based cuttoff) (1/0)	TNFB	0.43209	0.76142
	SMRNP 98% (Sudan-based cuttoff) (1/0)	CCL23	0.43253	0.76142
	RIBO 98% (Sudan-based cuttoff) (1/0)	CASP-8	0.43521	0.76405
	SMRNP 98% (Sudan-based cuttoff) (1/0)	IL-18R1	0.43736	0.76405
	HIS 98% (Sudan-based cuttoff) (1/0)	CCL23	0.43827	0.76405
	HIS 98% (Sudan-based cuttoff) (1/0)	TWEAK	0.43827	0.76405
	DSDNA 98% (Sudan-based cuttoff) (1/0)	CXCL9	0.44188	0.76478
	PCNA 98% (Sudan-based cuttoff) (1/0)	CCL28	0.44288	0.76478
	TRIM21 98% (Sudan-based cuttoff) (1/0)	IL-18R1	0.44293	0.76478
	TRIM21 98% (Sudan-based cuttoff) (1/0)	MCP-2	0.44293	0.76478
	DSDNA 98% (Sudan-based cuttoff) (1/0)	IL8	0.44657	0.76629
	DSDNA 98% (Sudan-based cuttoff) (1/0)	MMP-1	0.44657	0.76629
	RIBO 98% (Sudan-based cuttoff) (1/0)	CXCL1	0.447	0.76629
	SM 98% (Sudan-based cuttoff) (1/0)	CXCL5	0.44957	0.76754
	PCNA 98% (Sudan-based cuttoff) (1/0)	CXCL5	0.44999	0.76754
	DSDNA 98% (Sudan-based cuttoff) (1/0)	uPA	0.4513	0.76754
	SMRNP 98% (Sudan-based cuttoff) (1/0)	CX3CL1	0.45205	0.76754
	HIS 98% (Sudan-based cuttoff) (1/0)	CD6	0.45306	0.76754
	SSA60 98% (Sudan-based cuttoff) (1/0)	NT-3 (LOD 2.74025)	0.45495	0.76892
	PCNA 98% (Sudan-based cuttoff) (1/0)	LIF-R	0.45716	0.76978
	SSB 98% (Sudan-based cuttoff) (1/0)	IL-15RA (LOD 2.09464)	0.45759	0.76978
	SSA60 98% (Sudan-based cuttoff) (1/0)	ADA	0.46283	0.7766
	SM 98% (Sudan-based cuttoff) (1/0)	STAMBP	0.46425	0.7766
	DSDNA 98% (Sudan-based cuttoff) (1/0)	CCL28	0.46564	0.7766
	SSB 98% (Sudan-based cuttoff) (1/0)	SLAMF1 (LOD 2.60413)	0.46711	0.7766
	SSB 98% (Sudan-based cuttoff) (1/0)	CASP-8	0.46711	0.7766
	SM 98% (Sudan-based cuttoff) (1/0)	CXCL9	0.4692	0.7766
	SM 98% (Sudan-based cuttoff) (1/0)	LIF-R	0.4692	0.7766
	SSA60 98% (Sudan-based cuttoff) (1/0)	TNFB	0.47078	0.77744
	SMRNP 98% (Sudan-based cuttoff) (1/0)	AXIN1 (LOD 1.85259)	0.47714	0.78434
	SMRNP 98% (Sudan-based cuttoff) (1/0)	SIRT2 (LOD 3.36284)	0.47714	0.78434
	TRIM21 98% (Sudan-based cuttoff) (1/0)	TWEAK	0.4821	0.7896
	RIBO 98% (Sudan-based cuttoff) (1/0)	IL-17A (LOD 3.04967)	0.48344	0.7896
	SM 98% (Sudan-based cuttoff) (1/0)	uPA	0.48422	0.7896
	PCNA 98% (Sudan-based cuttoff) (1/0)	LAP TGF-beta-1	0.48646	0.7896
	SSA60 98% (Sudan-based cuttoff) (1/0)	CD8A	0.48692	0.7896
	SSA60 98% (Sudan-based cuttoff) (1/0)	SLAMF1 (LOD 2.60413)	0.48692	0.7896
	DSDNA 98% (Sudan-based cuttoff) (1/0)	LAP TGF-beta-1	0.4901	0.79297
	PCNA 98% (Sudan-based cuttoff) (1/0)	IL-17A (LOD 3.04967)	0.49394	0.79526
	PCNA 98% (Sudan-based cuttoff) (1/0)	EN-RAGE (LOD 2.53581)	0.49394	0.79526
	U1RNP 98% (Sudan-based cuttoff) (1/0)	STAMBP	0.49574	0.79526
	RIBO 98% (Sudan-based cuttoff) (1/0)	IL-10RB	0.49593	0.79526
	TRIM21 98% (Sudan-based cuttoff) (1/0)	IL-17C (LOD 2.25487)	0.49944	0.79882
	PCNA 98% (Sudan-based cuttoff) (1/0)	IL18	0.50148	0.79882
	PCNA 98% (Sudan-based cuttoff) (1/0)	ADA	0.50148	0.79882
	SM 98% (Sudan-based cuttoff) (1/0)	CXCL6	0.50466	0.7989
	TRIM21 98% (Sudan-based cuttoff) (1/0)	TNFRSF9	0.5053	0.7989
	SSB 98% (Sudan-based cuttoff) (1/0)	SCF	0.50629	0.7989
	SSB 98% (Sudan-based cuttoff) (1/0)	CSF-1	0.50629	0.7989
	U1RNP 98% (Sudan-based cuttoff) (1/0)	ST1A1 (LOD 1.78985)	0.50708	0.7989
	SSA60 98% (Sudan-based cuttoff) (1/0)	TGF-alpha	0.51168	0.80376
	U1RNP 98% (Sudan-based cuttoff) (1/0)	IL18	0.5128	0.80376
	SMRNP 98% (Sudan-based cuttoff) (1/0)	STAMBP	0.51351	0.80376
	PCNA 98% (Sudan-based cuttoff) (1/0)	TNFB	0.51675	0.80589
	TRIM21 98% (Sudan-based cuttoff) (1/0)	OPG	0.51712	0.80589
	U1RNP 98% (Sudan-based cuttoff) (1/0)	SIRT2 (LOD 3.36284)	0.51855	0.80638
	SMRNP 98% (Sudan-based cuttoff) (1/0)	CDCP1	0.52416	0.81336
	RIBO 98% (Sudan-based cuttoff) (1/0)	CCL25	0.52791	0.81467
	SSA60 98% (Sudan-based cuttoff) (1/0)	CXCL5	0.52854	0.81467
	SSA60 98% (Sudan-based cuttoff) (1/0)	MCP-2	0.52854	0.81467
	SMRNP 98% (Sudan-based cuttoff) (1/0)	CASP-8	0.52953	0.81467
	PCNA 98% (Sudan-based cuttoff) (1/0)	IL6 (LOD 2.75738)	0.53225	0.8171
	SM 98% (Sudan-based cuttoff) (1/0)	CCL3	0.53614	0.81794
	SSA60 98% (Sudan-based cuttoff) (1/0)	CXCL11	0.53707	0.81794
	SSA60 98% (Sudan-based cuttoff) (1/0)	STAMBP	0.53707	0.81794
	HIS 98% (Sudan-based cuttoff) (1/0)	CD8A	0.53929	0.81794
	SMRNP 98% (Sudan-based cuttoff) (1/0)	ST1A1 (LOD 1.78985)	0.54035	0.81794
	DSDNA 98% (Sudan-based cuttoff) (1/0)	MCP-4	0.54101	0.81794
	U1RNP 98% (Sudan-based cuttoff) (1/0)	CXCL1	0.54189	0.81794
	U1RNP 98% (Sudan-based cuttoff) (1/0)	TNF	0.54189	0.81794
	SSA60 98% (Sudan-based cuttoff) (1/0)	VEGFA	0.54568	0.81956
	TRIM21 98% (Sudan-based cuttoff) (1/0)	IL7	0.54727	0.81956
	TRIM21 98% (Sudan-based cuttoff) (1/0)	4E-BP1	0.54727	0.81956
	HIS 98% (Sudan-based cuttoff) (1/0)	OPG	0.54751	0.81956
	SMRNP 98% (Sudan-based cuttoff) (1/0)	MCP-4	0.55128	0.82349
	U1RNP 98% (Sudan-based cuttoff) (1/0)	LAP TGF-beta-1	0.55375	0.82435
	SSA60 98% (Sudan-based cuttoff) (1/0)	CCL23	0.55435	0.82435
	PCNA 98% (Sudan-based cuttoff) (1/0)	SLAMF1 (LOD 2.60413)	0.55594	0.82435
	DSDNA 98% (Sudan-based cuttoff) (1/0)	CD244	0.55679	0.82435
	SSB 98% (Sudan-based cuttoff) (1/0)	CCL23	0.55758	0.82435
	DSDNA 98% (Sudan-based cuttoff) (1/0)	FGF-19	0.5621	0.82932
	SSB 98% (Sudan-based cuttoff) (1/0)	IL-18R1	0.56813	0.83481
	SSB 98% (Sudan-based cuttoff) (1/0)	PD-L1	0.56813	0.83481
	PCNA 98% (Sudan-based cuttoff) (1/0)	VEGFA	0.57201	0.83822
	DSDNA 98% (Sudan-based cuttoff) (1/0)	CST5	0.57279	0.83822
	RIBO 98% (Sudan-based cuttoff) (1/0)	EN-RAGE (LOD 2.53581)	0.57437	0.83884
	U1RNP 98% (Sudan-based cuttoff) (1/0)	CD8A	0.57784	0.84173
	SMRNP 98% (Sudan-based cuttoff) (1/0)	EN-RAGE (LOD 2.53581)	0.57906	0.84173
	SSA60 98% (Sudan-based cuttoff) (1/0)	HGF	0.58076	0.84173
	HIS 98% (Sudan-based cuttoff) (1/0)	CASP-8	0.58103	0.84173
	TRIM21 98% (Sudan-based cuttoff) (1/0)	FGF-19	0.58457	0.84414
	DSDNA 98% (Sudan-based cuttoff) (1/0)	FGF-21 (LOD 2.58067)	0.589	0.84414
	SSA60 98% (Sudan-based cuttoff) (1/0)	CDCP1	0.58969	0.84414
	SSA60 98% (Sudan-based cuttoff) (1/0)	LAP TGF-beta-1	0.58969	0.84414
	SSA60 98% (Sudan-based cuttoff) (1/0)	SIRT2 (LOD 3.36284)	0.58969	0.84414
	SMRNP 98% (Sudan-based cuttoff) (1/0)	CCL20	0.59036	0.84414
	TRIM21 98% (Sudan-based cuttoff) (1/0)	MCP-4	0.5909	0.84414
	SMRNP 98% (Sudan-based cuttoff) (1/0)	LIF-R	0.59604	0.84687
	TRIM21 98% (Sudan-based cuttoff) (1/0)	HGF	0.59726	0.84687
	HIS 98% (Sudan-based cuttoff) (1/0)	OSM	0.59814	0.84687
	SSA60 98% (Sudan-based cuttoff) (1/0)	CCL4	0.59869	0.84687
	SSA60 98% (Sudan-based cuttoff) (1/0)	PD-L1	0.59869	0.84687
	DSDNA 98% (Sudan-based cuttoff) (1/0)	NT-3 (LOD 2.74025)	0.59992	0.84694
	RIBO 98% (Sudan-based cuttoff) (1/0)	CCL11	0.60177	0.84789
	PCNA 98% (Sudan-based cuttoff) (1/0)	MMP-1	0.60481	0.85051
	SMRNP 98% (Sudan-based cuttoff) (1/0)	CCL3	0.60749	0.85262
	TRIM21 98% (Sudan-based cuttoff) (1/0)	EN-RAGE (LOD 2.53581)	0.61007	0.85458
	SSB 98% (Sudan-based cuttoff) (1/0)	CD6	0.61128	0.8546
	SSA60 98% (Sudan-based cuttoff) (1/0)	CXCL1	0.61687	0.85908
	SSA60 98% (Sudan-based cuttoff) (1/0)	4E-BP1	0.61687	0.85908
	SMRNP 98% (Sudan-based cuttoff) (1/0)	FGF-19	0.61903	0.86043
	HIS 98% (Sudan-based cuttoff) (1/0)	CD5	0.62422	0.86568
	SSA60 98% (Sudan-based cuttoff) (1/0)	TNFSF14	0.62605	0.86568
	DSDNA 98% (Sudan-based cuttoff) (1/0)	IL-17A (LOD 3.04967)	0.62762	0.86568
	DSDNA 98% (Sudan-based cuttoff) (1/0)	TWEAK	0.62762	0.86568
	PCNA 98% (Sudan-based cuttoff) (1/0)	CD8A	0.62994	0.8659
	HIS 98% (Sudan-based cuttoff) (1/0)	4E-BP1	0.63303	0.8659
	DSDNA 98% (Sudan-based cuttoff) (1/0)	LIF-R	0.63323	0.8659
	U1RNP 98% (Sudan-based cuttoff) (1/0)	uPA	0.63379	0.8659
	U1RNP 98% (Sudan-based cuttoff) (1/0)	FGF-19	0.63379	0.8659
	SMRNP 98% (Sudan-based cuttoff) (1/0)	CXCL1	0.63652	0.86798
	U1RNP 98% (Sudan-based cuttoff) (1/0)	CD40	0.64015	0.87128
	HIS 98% (Sudan-based cuttoff) (1/0)	CST5	0.64188	0.87199
	SSB 98% (Sudan-based cuttoff) (1/0)	CCL20	0.64456	0.87398
	U1RNP 98% (Sudan-based cuttoff) (1/0)	NT-3 (LOD 2.74025)	0.64653	0.875
	SMRNP 98% (Sudan-based cuttoff) (1/0)	MMP-1	0.6483	0.87536
	TRIM21 98% (Sudan-based cuttoff) (1/0)	TRAIL	0.64923	0.87536
	SSB 98% (Sudan-based cuttoff) (1/0)	IL6 (LOD 2.75738)	0.65582	0.88021
	TRIM21 98% (Sudan-based cuttoff) (1/0)	CASP-8	0.65585	0.88021
	RIBO 98% (Sudan-based cuttoff) (1/0)	MMP-10	0.65824	0.88021
	U1RNP 98% (Sudan-based cuttoff) (1/0)	MCP-4	0.65937	0.88021
	SM 98% (Sudan-based cuttoff) (1/0)	TNFB	0.6594	0.88021
	SMRNP 98% (Sudan-based cuttoff) (1/0)	4E-BP1	0.66016	0.88021
	PCNA 98% (Sudan-based cuttoff) (1/0)	TGF-alpha	0.66412	0.88386
	RIBO 98% (Sudan-based cuttoff) (1/0)	IL8	0.66545	0.88399
	DSDNA 98% (Sudan-based cuttoff) (1/0)	CXCL1	0.66729	0.88481
	SM 98% (Sudan-based cuttoff) (1/0)	IL8	0.67115	0.8882
	U1RNP 98% (Sudan-based cuttoff) (1/0)	CDCP1	0.67232	0.8882
	U1RNP 98% (Sudan-based cuttoff) (1/0)	Flt3L	0.67883	0.89516
	PCNA 98% (Sudan-based cuttoff) (1/0)	OSM	0.68149	0.89702
	RIBO 98% (Sudan-based cuttoff) (1/0)	AXIN1 (LOD 1.85259)	0.68726	0.90297
	DSDNA 98% (Sudan-based cuttoff) (1/0)	TNFSF14	0.6904	0.90544
	HIS 98% (Sudan-based cuttoff) (1/0)	VEGFA	0.69605	0.90803
	TRIM21 98% (Sudan-based cuttoff) (1/0)	CCL4	0.69615	0.90803
	TRIM21 98% (Sudan-based cuttoff) (1/0)	CCL11	0.69615	0.90803
	SM 98% (Sudan-based cuttoff) (1/0)	IL-18R1	0.70088	0.91078
	SSB 98% (Sudan-based cuttoff) (1/0)	OPG	0.70162	0.91078
	DSDNA 98% (Sudan-based cuttoff) (1/0)	STAMBP	0.70206	0.91078
	HIS 98% (Sudan-based cuttoff) (1/0)	CD40	0.70524	0.91199
	DSDNA 98% (Sudan-based cuttoff) (1/0)	CCL23	0.70792	0.91199
	DSDNA 98% (Sudan-based cuttoff) (1/0)	ADA	0.70792	0.91199
	RIBO 98% (Sudan-based cuttoff) (1/0)	CD244	0.70933	0.91199
	RIBO 98% (Sudan-based cuttoff) (1/0)	HGF	0.70933	0.91199
	U1RNP 98% (Sudan-based cuttoff) (1/0)	CD5	0.71173	0.91284
	SSB 98% (Sudan-based cuttoff) (1/0)	CD40	0.71324	0.91284
	DSDNA 98% (Sudan-based cuttoff) (1/0)	CDCP1	0.71379	0.91284
	HIS 98% (Sudan-based cuttoff) (1/0)	TNFSF14	0.72375	0.91945
	U1RNP 98% (Sudan-based cuttoff) (1/0)	VEGFA	0.72504	0.91945
	PCNA 98% (Sudan-based cuttoff) (1/0)	FGF-19	0.72563	0.91945
	TRIM21 98% (Sudan-based cuttoff) (1/0)	LAP TGF-beta-1	0.73041	0.91945
	SSA60 98% (Sudan-based cuttoff) (1/0)	CXCL6	0.73058	0.91945
	SSA60 98% (Sudan-based cuttoff) (1/0)	EN-RAGE (LOD 2.53581)	0.73058	0.91945
	SM 98% (Sudan-based cuttoff) (1/0)	CST5	0.73107	0.91945
	RIBO 98% (Sudan-based cuttoff) (1/0)	LAP TGF-beta-1	0.73165	0.91945
	RIBO 98% (Sudan-based cuttoff) (1/0)	FGF-21 (LOD 2.58067)	0.73165	0.91945
	U1RNP 98% (Sudan-based cuttoff) (1/0)	AXIN1 (LOD 1.85259)	0.73173	0.91945
	U1RNP 98% (Sudan-based cuttoff) (1/0)	MMP-1	0.73844	0.92246
	U1RNP 98% (Sudan-based cuttoff) (1/0)	CASP-8	0.73844	0.92246
	SMRNP 98% (Sudan-based cuttoff) (1/0)	CCL4	0.73925	0.92246
	SMRNP 98% (Sudan-based cuttoff) (1/0)	FGF-21 (LOD 2.58067)	0.73925	0.92246
	PCNA 98% (Sudan-based cuttoff) (1/0)	CASP-8	0.74355	0.92622
	SM 98% (Sudan-based cuttoff) (1/0)	CCL23	0.7494	0.93189
	SMRNP 98% (Sudan-based cuttoff) (1/0)	MMP-10	0.75169	0.93261
	PCNA 98% (Sudan-based cuttoff) (1/0)	CXCL11	0.75256	0.93261
	SM 98% (Sudan-based cuttoff) (1/0)	CXCL1	0.75554	0.93468
	U1RNP 98% (Sudan-based cuttoff) (1/0)	4E-BP1	0.75868	0.93697
	PCNA 98% (Sudan-based cuttoff) (1/0)	CSF-1	0.76161	0.93755
	RIBO 98% (Sudan-based cuttoff) (1/0)	CST5	0.76176	0.93755
	U1RNP 98% (Sudan-based cuttoff) (1/0)	CCL4	0.76547	0.94051
	HIS 98% (Sudan-based cuttoff) (1/0)	CCL20	0.77071	0.94534
	SM 98% (Sudan-based cuttoff) (1/0)	ST1A1 (LOD 1.78985)	0.77404	0.94575
	RIBO 98% (Sudan-based cuttoff) (1/0)	CD6	0.77695	0.94575
	SSA60 98% (Sudan-based cuttoff) (1/0)	AXIN1 (LOD 1.85259)	0.77995	0.94575
	SSA60 98% (Sudan-based cuttoff) (1/0)	Flt3L	0.77995	0.94575
	HIS 98% (Sudan-based cuttoff) (1/0)	IL-10RB	0.78021	0.94575
	HIS 98% (Sudan-based cuttoff) (1/0)	FGF-19	0.78021	0.94575
	SM 98% (Sudan-based cuttoff) (1/0)	CD40	0.78024	0.94575
	PCNA 98% (Sudan-based cuttoff) (1/0)	IL-10RB	0.78895	0.95086
	PCNA 98% (Sudan-based cuttoff) (1/0)	CXCL1	0.78895	0.95086
	PCNA 98% (Sudan-based cuttoff) (1/0)	CCL25	0.78895	0.95086
	HIS 98% (Sudan-based cuttoff) (1/0)	AXIN1 (LOD 1.85259)	0.78975	0.95086
	SM 98% (Sudan-based cuttoff) (1/0)	VEGFA	0.79268	0.95281
	RIBO 98% (Sudan-based cuttoff) (1/0)	TNFSF14	0.7999	0.95742
	SSA60 98% (Sudan-based cuttoff) (1/0)	OSM	0.79996	0.95742
	TRIM21 98% (Sudan-based cuttoff) (1/0)	TNFSF14	0.80051	0.95742
	U1RNP 98% (Sudan-based cuttoff) (1/0)	TNFRSF9	0.80655	0.9576
	PCNA 98% (Sudan-based cuttoff) (1/0)	CD244	0.80732	0.9576
	PCNA 98% (Sudan-based cuttoff) (1/0)	IL7	0.80732	0.9576
	SMRNP 98% (Sudan-based cuttoff) (1/0)	VEGFA	0.80843	0.9576
	HIS 98% (Sudan-based cuttoff) (1/0)	HGF	0.80891	0.9576
	SSA60 98% (Sudan-based cuttoff) (1/0)	MMP-10	0.81002	0.9576
	TRIM21 98% (Sudan-based cuttoff) (1/0)	CXCL6	0.81474	0.9576
	PCNA 98% (Sudan-based cuttoff) (1/0)	TRANCE	0.81655	0.9576
	PCNA 98% (Sudan-based cuttoff) (1/0)	CD40	0.81655	0.9576
	SM 98% (Sudan-based cuttoff) (1/0)	CCL25	0.81772	0.9576
	HIS 98% (Sudan-based cuttoff) (1/0)	uPA	0.81853	0.9576
	SSA60 98% (Sudan-based cuttoff) (1/0)	IL-15RA (LOD 2.09464)	0.82011	0.9576
	SSA60 98% (Sudan-based cuttoff) (1/0)	IL-18R1	0.82011	0.9576
	U1RNP 98% (Sudan-based cuttoff) (1/0)	TNFB	0.82037	0.9576
	SSB 98% (Sudan-based cuttoff) (1/0)	IL-17C (LOD 2.25487)	0.82061	0.9576
	RIBO 98% (Sudan-based cuttoff) (1/0)	FGF-19	0.82303	0.95887
	U1RNP 98% (Sudan-based cuttoff) (1/0)	ADA	0.8273	0.96188
	DSDNA 98% (Sudan-based cuttoff) (1/0)	TNFB	0.82828	0.96188
	SM 98% (Sudan-based cuttoff) (1/0)	FGF-21 (LOD 2.58067)	0.83031	0.96225
	DSDNA 98% (Sudan-based cuttoff) (1/0)	IL-10RB	0.83136	0.96225
	SSB 98% (Sudan-based cuttoff) (1/0)	DNER	0.8328	0.96225
	U1RNP 98% (Sudan-based cuttoff) (1/0)	TNFSF14	0.83425	0.96225
	SM 98% (Sudan-based cuttoff) (1/0)	OPG	0.83662	0.96225
	SM 98% (Sudan-based cuttoff) (1/0)	4E-BP1	0.83662	0.96225
	SMRNP 98% (Sudan-based cuttoff) (1/0)	CST5	0.84042	0.96444
	U1RNP 98% (Sudan-based cuttoff) (1/0)	LIF-R	0.8412	0.96444
	SMRNP 98% (Sudan-based cuttoff) (1/0)	IL18	0.84685	0.96753
	HIS 98% (Sudan-based cuttoff) (1/0)	TRAIL	0.84756	0.96753
	U1RNP 98% (Sudan-based cuttoff) (1/0)	CCL11	0.84817	0.96753
	SM 98% (Sudan-based cuttoff) (1/0)	FGF-19	0.84927	0.96753
	SMRNP 98% (Sudan-based cuttoff) (1/0)	uPA	0.85329	0.97057
	SSB 98% (Sudan-based cuttoff) (1/0)	IL-17A (LOD 3.04967)	0.85728	0.97262
	TRIM21 98% (Sudan-based cuttoff) (1/0)	SLAMF1 (LOD 2.60413)	0.8578	0.97262
	HIS 98% (Sudan-based cuttoff) (1/0)	IL7	0.86704	0.9787
	SM 98% (Sudan-based cuttoff) (1/0)	CD8A	0.86833	0.9787
	SSA60 98% (Sudan-based cuttoff) (1/0)	CD6	0.87096	0.9787
	TRIM21 98% (Sudan-based cuttoff) (1/0)	FGF-21 (LOD 2.58067)	0.87225	0.9787
	TRIM21 98% (Sudan-based cuttoff) (1/0)	CCL28	0.87225	0.9787
	PCNA 98% (Sudan-based cuttoff) (1/0)	CD5	0.87241	0.9787
	SMRNP 98% (Sudan-based cuttoff) (1/0)	OPG	0.87267	0.9787
	SMRNP 98% (Sudan-based cuttoff) (1/0)	CD8A	0.87915	0.9814
	TRIM21 98% (Sudan-based cuttoff) (1/0)	CXCL5	0.87949	0.9814
	SM 98% (Sudan-based cuttoff) (1/0)	CDCP1	0.88107	0.9814
	SSB 98% (Sudan-based cuttoff) (1/0)	IL18	0.8819	0.9814
	SSB 98% (Sudan-based cuttoff) (1/0)	CD5	0.8819	0.9814
	RIBO 98% (Sudan-based cuttoff) (1/0)	SIRT2 (LOD 3.36284)	0.8854	0.98152
	TRIM21 98% (Sudan-based cuttoff) (1/0)	CST5	0.88675	0.98152
	SM 98% (Sudan-based cuttoff) (1/0)	CCL4	0.88746	0.98152
	SM 98% (Sudan-based cuttoff) (1/0)	IL18	0.88746	0.98152
	DSDNA 98% (Sudan-based cuttoff) (1/0)	Flt3L	0.89022	0.98294
	SSA60 98% (Sudan-based cuttoff) (1/0)	CASP-8	0.89147	0.98294
	RIBO 98% (Sudan-based cuttoff) (1/0)	STAMBP	0.89325	0.98339
	SMRNP 98% (Sudan-based cuttoff) (1/0)	CCL28	0.89863	0.98781
	TRIM21 98% (Sudan-based cuttoff) (1/0)	OSM	0.90128	0.98921
	DSDNA 98% (Sudan-based cuttoff) (1/0)	CCL11	0.9027	0.98926
	SMRNP 98% (Sudan-based cuttoff) (1/0)	IL8	0.90514	0.99043
	TRIM21 98% (Sudan-based cuttoff) (1/0)	CX3CL1	0.90856	0.99158
	DSDNA 98% (Sudan-based cuttoff) (1/0)	4E-BP1	0.90895	0.99158
	U1RNP 98% (Sudan-based cuttoff) (1/0)	CCL28	0.91137	0.99196
	SSA60 98% (Sudan-based cuttoff) (1/0)	OPG	0.91205	0.99196
	TRIM21 98% (Sudan-based cuttoff) (1/0)	AXIN1 (LOD 1.85259)	0.91584	0.99308
	TRIM21 98% (Sudan-based cuttoff) (1/0)	IL18	0.91584	0.99308
	SM 98% (Sudan-based cuttoff) (1/0)	CASP-8	0.91948	0.99553
	DSDNA 98% (Sudan-based cuttoff) (1/0)	VEGFA	0.92146	0.99617
	SSB 98% (Sudan-based cuttoff) (1/0)	CD244	0.93146	0.9995
	SM 98% (Sudan-based cuttoff) (1/0)	TNFSF14	0.93233	0.9995
	U1RNP 98% (Sudan-based cuttoff) (1/0)	OPG	0.93258	0.9995
	SSA60 98% (Sudan-based cuttoff) (1/0)	CSF-1	0.93269	0.9995
	TRIM21 98% (Sudan-based cuttoff) (1/0)	VEGFA	0.93775	0.9995
	TRIM21 98% (Sudan-based cuttoff) (1/0)	TGF-alpha	0.93775	0.9995
	TRIM21 98% (Sudan-based cuttoff) (1/0)	IL-15RA (LOD 2.09464)	0.93775	0.9995
	SSA60 98% (Sudan-based cuttoff) (1/0)	uPA	0.94302	0.9995
	SSA60 98% (Sudan-based cuttoff) (1/0)	MMP-1	0.94302	0.9995
	SSA60 98% (Sudan-based cuttoff) (1/0)	CCL28	0.94302	0.9995
	SSA60 98% (Sudan-based cuttoff) (1/0)	ST1A1 (LOD 1.78985)	0.94302	0.9995
	SMRNP 98% (Sudan-based cuttoff) (1/0)	CD40	0.94431	0.9995
	TRIM21 98% (Sudan-based cuttoff) (1/0)	TRANCE	0.94506	0.9995
	SM 98% (Sudan-based cuttoff) (1/0)	CD5	0.9452	0.9995
	DSDNA 98% (Sudan-based cuttoff) (1/0)	SIRT2 (LOD 3.36284)	0.94655	0.9995
	U1RNP 98% (Sudan-based cuttoff) (1/0)	MMP-10	0.94675	0.9995
	U1RNP 98% (Sudan-based cuttoff) (1/0)	CCL3	0.95384	1
	HIS 98% (Sudan-based cuttoff) (1/0)	MMP-1	0.95549	1
	SSB 98% (Sudan-based cuttoff) (1/0)	FGF-19	0.95635	1
	RIBO 98% (Sudan-based cuttoff) (1/0)	MMP-1	0.9564	1
	U1RNP 98% (Sudan-based cuttoff) (1/0)	TRAIL	0.96094	1
	SSA60 98% (Sudan-based cuttoff) (1/0)	CCL25	0.96372	1
	DSDNA 98% (Sudan-based cuttoff) (1/0)	ST1A1 (LOD 1.78985)	0.9654	1
	PCNA 98% (Sudan-based cuttoff) (1/0)	4E-BP1	0.96679	1
	PCNA 98% (Sudan-based cuttoff) (1/0)	CX3CL1	0.96679	1
	TRIM21 98% (Sudan-based cuttoff) (1/0)	MMP-10	0.96702	1
	TRIM21 98% (Sudan-based cuttoff) (1/0)	ST1A1 (LOD 1.78985)	0.96702	1
	SSB 98% (Sudan-based cuttoff) (1/0)	LIF-R	0.96881	1
	SMRNP 98% (Sudan-based cuttoff) (1/0)	LAP TGF-beta-1	0.9705	1
	SMRNP 98% (Sudan-based cuttoff) (1/0)	CD5	0.9705	1
	TRIM21 98% (Sudan-based cuttoff) (1/0)	PD-L1	0.97434	1
	HIS 98% (Sudan-based cuttoff) (1/0)	STAMBP	0.97527	1
	PCNA 98% (Sudan-based cuttoff) (1/0)	OPG	0.97627	1
	PCNA 98% (Sudan-based cuttoff) (1/0)	MCP-4	0.97627	1
	PCNA 98% (Sudan-based cuttoff) (1/0)	CCL11	0.97627	1
	DSDNA 98% (Sudan-based cuttoff) (1/0)	CASP-8	0.97798	1
	RIBO 98% (Sudan-based cuttoff) (1/0)	TWEAK	0.98017	1
	SM 98% (Sudan-based cuttoff) (1/0)	TNFRSF9	0.98387	1
	SSA60 98% (Sudan-based cuttoff) (1/0)	IL7	0.98445	1
	SSA60 98% (Sudan-based cuttoff) (1/0)	CX3CL1	0.98445	1
	RIBO 98% (Sudan-based cuttoff) (1/0)	OPG	0.9881	1
	RIBO 98% (Sudan-based cuttoff) (1/0)	CCL28	0.9881	1
	RIBO 98% (Sudan-based cuttoff) (1/0)	ADA	0.9881	1
	DSDNA 98% (Sudan-based cuttoff) (1/0)	CD40	0.99056	1
	SSB 98% (Sudan-based cuttoff) (1/0)	IL-10RB	0.99376	1
	HIS 98% (Sudan-based cuttoff) (1/0)	SIRT2 (LOD 3.36284)	0.99505	1
	PCNA 98% (Sudan-based cuttoff) (1/0)	CD6	0.99525	1
	PCNA 98% (Sudan-based cuttoff) (1/0)	IL-18R1	0.99525	1
	TRIM21 98% (Sudan-based cuttoff) (1/0)	CCL25	0.99633	1
	SMRNP 98% (Sudan-based cuttoff) (1/0)	TNFB	0.99672	1
	TRIM21 98% (Sudan-based cuttoff) (1/0)	uPA	1	1
	RIBO 98% (Sudan-based cuttoff) (1/0)	CD5	1	1
	TRIM21 98% (Sudan-based cuttoff) (1/0)	CD40	1	1
	SMRNP 98% (Sudan-based cuttoff) (1/0)	TNFRSF9	1	1

## Sheet: Suppl table S3b
	Selected proteins Sudan		B
	False Discovery Rate Adjusted PValues
	X	Y	PValue	FDR Adj PValue
	HIS 98% (Sudan-based cuttoff) (1/0)	SCF	6.34e-05	0.00571
	DSDNA 98% (Sudan-based cuttoff) (1/0)	CXCL10	0.00018	0.00571
	HIS 98% (Sudan-based cuttoff) (1/0)	MCP-3 (LOD 1.93766)	0.00033	0.00571
	SM 98% (Sudan-based cuttoff) (1/0)	MCP-3 (LOD 1.93766)	0.00035	0.00571
	HIS 98% (Sudan-based cuttoff) (1/0)	CXCL10	0.00038	0.00571
	HIS 98% (Sudan-based cuttoff) (1/0)	SLAMF1 (LOD 2.60413)	0.00038	0.00571
	SM 98% (Sudan-based cuttoff) (1/0)	CXCL10	0.00051	0.00661
	RIBO 98% (Sudan-based cuttoff) (1/0)	CCL19	0.00066	0.00746
	SM 98% (Sudan-based cuttoff) (1/0)	DNER	0.00095	0.0093
	U1RNP 98% (Sudan-based cuttoff) (1/0)	DNER	0.00103	0.0093
	DSDNA 98% (Sudan-based cuttoff) (1/0)	EN-RAGE (LOD 2.53581)	0.00131	0.00991
	TRIM21 98% (Sudan-based cuttoff) (1/0)	DNER	0.00132	0.00991
	TRIM21 98% (Sudan-based cuttoff) (1/0)	SCF	0.00176	0.01135
	U1RNP 98% (Sudan-based cuttoff) (1/0)	CXCL10	0.00186	0.01135
	U1RNP 98% (Sudan-based cuttoff) (1/0)	CCL19	0.00197	0.01135
	SSA60 98% (Sudan-based cuttoff) (1/0)	SCF	0.00212	0.01135
	HIS 98% (Sudan-based cuttoff) (1/0)	MCP-1	0.00214	0.01135
	SMRNP 98% (Sudan-based cuttoff) (1/0)	CXCL10	0.00253	0.01263
	RIBO 98% (Sudan-based cuttoff) (1/0)	MCP-2	0.00282	0.01334
	SMRNP 98% (Sudan-based cuttoff) (1/0)	DNER	0.00339	0.01526
	DSDNA 98% (Sudan-based cuttoff) (1/0)	SCF	0.00414	0.01768
	U1RNP 98% (Sudan-based cuttoff) (1/0)	MCP-3 (LOD 1.93766)	0.00444	0.01768
	SMRNP 98% (Sudan-based cuttoff) (1/0)	CCL19	0.00452	0.01768
	HIS 98% (Sudan-based cuttoff) (1/0)	CCL19	0.00516	0.01936
	HIS 98% (Sudan-based cuttoff) (1/0)	EN-RAGE (LOD 2.53581)	0.00557	0.02007
	DSDNA 98% (Sudan-based cuttoff) (1/0)	MCP-3 (LOD 1.93766)	0.00707	0.02447
	HIS 98% (Sudan-based cuttoff) (1/0)	MCP-2	0.00781	0.02597
	SMRNP 98% (Sudan-based cuttoff) (1/0)	MCP-3 (LOD 1.93766)	0.00864	0.02597
	SM 98% (Sudan-based cuttoff) (1/0)	CCL19	0.00868	0.02597
	SMRNP 98% (Sudan-based cuttoff) (1/0)	MCP-1	0.00885	0.02597
	TRIM21 98% (Sudan-based cuttoff) (1/0)	CCL19	0.00894	0.02597
	SM 98% (Sudan-based cuttoff) (1/0)	SCF	0.00932	0.02622
	U1RNP 98% (Sudan-based cuttoff) (1/0)	SCF	0.0113	0.03081
	RIBO 98% (Sudan-based cuttoff) (1/0)	MCP-3 (LOD 1.93766)	0.01314	0.03391
	SSB 98% (Sudan-based cuttoff) (1/0)	CCL19	0.01319	0.03391
	U1RNP 98% (Sudan-based cuttoff) (1/0)	MCP-2	0.01488	0.03719
	SSB 98% (Sudan-based cuttoff) (1/0)	MCP-3 (LOD 1.93766)	0.01569	0.03773
	RIBO 98% (Sudan-based cuttoff) (1/0)	CXCL10	0.01593	0.03773
	RIBO 98% (Sudan-based cuttoff) (1/0)	MCP-1	0.01728	0.03888
	RIBO 98% (Sudan-based cuttoff) (1/0)	SCF	0.01728	0.03888
	SSA60 98% (Sudan-based cuttoff) (1/0)	CCL19	0.019	0.04171
	SMRNP 98% (Sudan-based cuttoff) (1/0)	MCP-2	0.02459	0.05269
	HIS 98% (Sudan-based cuttoff) (1/0)	DNER	0.026	0.05443
	PCNA 98% (Sudan-based cuttoff) (1/0)	MCP-1	0.03177	0.06498
	SSA60 98% (Sudan-based cuttoff) (1/0)	MCP-3 (LOD 1.93766)	0.03362	0.06723
	U1RNP 98% (Sudan-based cuttoff) (1/0)	MCP-1	0.03679	0.07197
	SSA60 98% (Sudan-based cuttoff) (1/0)	DNER	0.03943	0.07551
	RIBO 98% (Sudan-based cuttoff) (1/0)	SLAMF1 (LOD 2.60413)	0.04108	0.07703
	TRIM21 98% (Sudan-based cuttoff) (1/0)	MCP-3 (LOD 1.93766)	0.04371	0.08028
	DSDNA 98% (Sudan-based cuttoff) (1/0)	MCP-2	0.04471	0.08048
	TRIM21 98% (Sudan-based cuttoff) (1/0)	MCP-1	0.04769	0.08415
	U1RNP 98% (Sudan-based cuttoff) (1/0)	EN-RAGE (LOD 2.53581)	0.04959	0.08468
	SM 98% (Sudan-based cuttoff) (1/0)	MCP-2	0.04987	0.08468
	SM 98% (Sudan-based cuttoff) (1/0)	EN-RAGE (LOD 2.53581)	0.05791	0.09651
	DSDNA 98% (Sudan-based cuttoff) (1/0)	CCL19	0.06437	0.10533
	SSA60 98% (Sudan-based cuttoff) (1/0)	CXCL10	0.0805	0.12846
	PCNA 98% (Sudan-based cuttoff) (1/0)	CXCL10	0.08136	0.12846
	SSB 98% (Sudan-based cuttoff) (1/0)	MCP-2	0.08682	0.13472
	DSDNA 98% (Sudan-based cuttoff) (1/0)	DNER	0.09845	0.15017
	SSB 98% (Sudan-based cuttoff) (1/0)	CXCL10	0.10895	0.15999
	PCNA 98% (Sudan-based cuttoff) (1/0)	MCP-2	0.10958	0.15999
	DSDNA 98% (Sudan-based cuttoff) (1/0)	MCP-1	0.11022	0.15999
	SM 98% (Sudan-based cuttoff) (1/0)	MCP-1	0.11574	0.16534
	TRIM21 98% (Sudan-based cuttoff) (1/0)	CXCL10	0.11936	0.16587
	RIBO 98% (Sudan-based cuttoff) (1/0)	DNER	0.11979	0.16587
	SMRNP 98% (Sudan-based cuttoff) (1/0)	SCF	0.12944	0.17651
	PCNA 98% (Sudan-based cuttoff) (1/0)	CCL19	0.14502	0.19481
	U1RNP 98% (Sudan-based cuttoff) (1/0)	SLAMF1 (LOD 2.60413)	0.15041	0.19907
	PCNA 98% (Sudan-based cuttoff) (1/0)	MCP-3 (LOD 1.93766)	0.19268	0.24774
	PCNA 98% (Sudan-based cuttoff) (1/0)	DNER	0.19268	0.24774
	DSDNA 98% (Sudan-based cuttoff) (1/0)	SLAMF1 (LOD 2.60413)	0.22904	0.29033
	SSA60 98% (Sudan-based cuttoff) (1/0)	MCP-1	0.23443	0.29304
	PCNA 98% (Sudan-based cuttoff) (1/0)	SCF	0.28699	0.35382
	SSB 98% (Sudan-based cuttoff) (1/0)	MCP-1	0.32069	0.39003
	SMRNP 98% (Sudan-based cuttoff) (1/0)	SLAMF1 (LOD 2.60413)	0.33833	0.406
	SSB 98% (Sudan-based cuttoff) (1/0)	EN-RAGE (LOD 2.53581)	0.36027	0.42664
	SM 98% (Sudan-based cuttoff) (1/0)	SLAMF1 (LOD 2.60413)	0.38909	0.45478
	TRIM21 98% (Sudan-based cuttoff) (1/0)	MCP-2	0.44293	0.51108
	SSB 98% (Sudan-based cuttoff) (1/0)	SLAMF1 (LOD 2.60413)	0.46711	0.53215
	SSA60 98% (Sudan-based cuttoff) (1/0)	SLAMF1 (LOD 2.60413)	0.48692	0.54779
	PCNA 98% (Sudan-based cuttoff) (1/0)	EN-RAGE (LOD 2.53581)	0.49394	0.54882
	SSB 98% (Sudan-based cuttoff) (1/0)	SCF	0.50629	0.55568
	SSA60 98% (Sudan-based cuttoff) (1/0)	MCP-2	0.52854	0.57311
	PCNA 98% (Sudan-based cuttoff) (1/0)	SLAMF1 (LOD 2.60413)	0.55594	0.59565
	RIBO 98% (Sudan-based cuttoff) (1/0)	EN-RAGE (LOD 2.53581)	0.57437	0.606
	SMRNP 98% (Sudan-based cuttoff) (1/0)	EN-RAGE (LOD 2.53581)	0.57906	0.606
	TRIM21 98% (Sudan-based cuttoff) (1/0)	EN-RAGE (LOD 2.53581)	0.61007	0.63111
	SSA60 98% (Sudan-based cuttoff) (1/0)	EN-RAGE (LOD 2.53581)	0.73058	0.74718
	SSB 98% (Sudan-based cuttoff) (1/0)	DNER	0.8328	0.84215
	TRIM21 98% (Sudan-based cuttoff) (1/0)	SLAMF1 (LOD 2.60413)	0.8578	0.8578

## Sheet: Suppl table S3c
	Swedish
	False Discovery Rate Adjusted PValues
	X	Y	PValue	FDR Adj PValue
	Histone serum stdcurve 98th SLE04 controls +/-	175_EN-RAGE_EN	0	0
	dsDNA serum stdcurve 98th SLE04 controls +/-	175_EN-RAGE_EN	3.2e-14	6.4e-13
	Histone serum stdcurve 98th SLE04 controls +/-	115_MCP-1_EN	6.7e-10	8.87e-09
	SmRNP serum stdcurve 98th SLE04 controls +/-	132_SCF	4.35e-08	4.35e-07
	Histone serum stdcurve 98th SLE04 controls +/-	Log[IP 10 AL pg/L]	1.09e-06	8.72e-06
	dsDNA serum stdcurve 98th SLE04 controls +/-	115_MCP-1_EN	6.81e-06	4.54e-05
	PCNA serum stdcurve 98th SLE04 controls +/-	175_EN-RAGE_EN	3.37e-05	0.00017
	dsDNA serum stdcurve 98th SLE04 controls +/-	132_SCF	3.4e-05	0.00017
	RiboP serum stdcurve 98th SLE04 controls +/-	132_SCF	4.53e-05	0.00018
	dsDNA serum stdcurve 98th SLE04 controls +/-	Log[IP 10 AL pg/L]	4.71e-05	0.00018
	SmRNP serum stdcurve 98th SLE04 controls +/-	175_EN-RAGE_EN	5.17e-05	0.00018
	SmRNP serum stdcurve 98th SLE04 controls +/-	Log[IP 10 AL pg/L]	5.38e-05	0.00018
	Sm serum stdcurve 98th SLE04 controls +/-	132_SCF	0.00023	0.00072
	Ro60 serum stdcurve 98th SLE04 controls +/-	Log[IP 10 AL pg/L]	0.00031	0.00089
	Sm serum stdcurve 98th SLE04 controls +/-	175_EN-RAGE_EN	0.00041	0.00109
	Histone serum stdcurve 98th SLE04 controls +/-	132_SCF	0.00083	0.00207
	Ro52 serum stdcurve 98th SLE04 controls +/-	Log[IP 10 AL pg/L]	0.00106	0.0025
	Sm serum stdcurve 98th SLE04 controls +/-	115_MCP-1_EN	0.00122	0.00272
	SmRNP serum stdcurve 98th SLE04 controls +/-	115_MCP-1_EN	0.00439	0.0092
	Ro60 serum stdcurve 98th SLE04 controls +/-	132_SCF	0.0046	0.0092
	U1RNP serum stdcurve 98th SLE04 controls +/-	132_SCF	0.00542	0.01031
	RiboP serum stdcurve 98th SLE04 controls +/-	Log[IP 10 AL pg/L]	0.00735	0.01336
	PCNA serum stdcurve 98th SLE04 controls +/-	Log[IP 10 AL pg/L]	0.00826	0.01436
	Sm serum stdcurve 98th SLE04 controls +/-	Log[IP 10 AL pg/L]	0.00935	0.01559
	RiboP serum stdcurve 98th SLE04 controls +/-	115_MCP-1_EN	0.01001	0.01602
	Ro60 serum stdcurve 98th SLE04 controls +/-	115_MCP-1_EN	0.01054	0.01622
	Ro52 serum stdcurve 98th SLE04 controls +/-	132_SCF	0.01872	0.02773
	RiboP serum stdcurve 98th SLE04 controls +/-	175_EN-RAGE_EN	0.02122	0.03031
	Ro52 serum stdcurve 98th SLE04 controls +/-	115_MCP-1_EN	0.03158	0.04356
	U1RNP serum stdcurve 98th SLE04 controls +/-	Log[IP 10 AL pg/L]	0.03889	0.05185
	SSB serum stdcurve 98th SLE04 controls +/-	Log[IP 10 AL pg/L]	0.04883	0.06301
	U1RNP serum stdcurve 98th SLE04 controls +/-	175_EN-RAGE_EN	0.05498	0.06873
	SSB serum stdcurve 98th SLE04 controls +/-	175_EN-RAGE_EN	0.08003	0.09505
	PCNA serum stdcurve 98th SLE04 controls +/-	115_MCP-1_EN	0.0808	0.09505
	PCNA serum stdcurve 98th SLE04 controls +/-	132_SCF	0.10598	0.11824
	SSB serum stdcurve 98th SLE04 controls +/-	132_SCF	0.10642	0.11824
	U1RNP serum stdcurve 98th SLE04 controls +/-	115_MCP-1_EN	0.16764	0.18123
	SSB serum stdcurve 98th SLE04 controls +/-	115_MCP-1_EN	0.2158	0.22716
	Ro60 serum stdcurve 98th SLE04 controls +/-	175_EN-RAGE_EN	0.65995	0.67688
	Ro52 serum stdcurve 98th SLE04 controls +/-	175_EN-RAGE_EN	0.99911	0.99911

## Sheet: Supp table S4
			Multiple regressions wit adjustments for age and sex
			MCP-1	CXCL10	S100A12	SCF
			Std beta (pvalue)	Std beta (pvalue)	Std beta (pvalue)	Std beta (pvalue)
		Anti-DsDNA	0.2(<0.0001)	0.14(0.02)	0.2(<0.0001)	-0.13(0.01)
		Anti-Nucleosome	0.25(<0.0001)	0.28(<0.0001)	0.38(<0.0001)	-0.16(0.003)
